# Supplementary material for: catena-[[(nitrato-κO)silver(I)]-μ-1,10-phenanthroline-5,6-dione-κ4 O,O′:N,N′]
Source: Acta Crystallogr Sect E Struct Rep Online. 2011 Jun 18;67(Pt 7):m957–8. doi: 10.1107/S1600536811020939 (PMC3151901; doi:10.1107/S1600536811020939)
Supplement: Supplementary file 1 [file e-67-0m957-sup1.cif]

##############################################################################
#                                                                            #
# This CIF contains the data in a paper accepted for publication in          #
# Acta Crystallographica Section E. It conforms to the requirements of       #
# Notes for Authors for Acta Crystallographica Section E, and has been       #
# peer reviewed under the auspices of the IUCr Commission on Journals.       #
#                                                                            #
# Full details of the Crystallographic Information File format               #
# are given in the paper "The Crystallographic Information File (CIF):       #
# a New Standard Archive File for Crystallography" by S. R. Hall, F. H.      #
# Allen and I. D. Brown [Acta Cryst. (1991), A47, 655-685].                  #
#                                                                            #
# The current version of the core CIF dictionary is obtainable from          #
# ftp://ftp.iucr.org/pub/cif_core.dic.                                       #
#                                                                            #
# Software is freely available for graphical display of the structure(s)     #
# in this CIF. For information consult the CIF software page                 #
# http://www.iucr.org/resources/cif/software.                                #
#                                                                            #
# This file may be used for bona fide research purposes within the           #
# scientific community so long as proper attribution is given to the journal # 
# article from which it was obtained.                                        #
#                                                                            #
##############################################################################
data_I
_audit_creation_method     SHELXL-97
_chemical_name_systematic
;
<i>catena</i>-[[(nitrato-\k<i>O</i>)silver(I)]-\m-1,10-phenanthroline-
5,6-dione-\k^4^<i>O</i>,<i>O</i>':<i>N</i>,<i>N</i>']
;
_chemical_name_common     ?
_chemical_formula_moiety     'C12 H6 Ag N3 O5'
_chemical_formula_sum     'C12 H6 Ag N3 O5'
_chemical_formula_iupac     '[Ag (N O3) (C12 H6 N2 O2)]'
_chemical_formula_weight     380.07
_chemical_melting_point     ?
_symmetry_cell_setting     monoclinic
_symmetry_space_group_name_H-M     'P 21/n'
_symmetry_space_group_name_Hall     '-P 2yn'
loop_
    _symmetry_equiv_pos_as_xyz
    'x, y, z'
    '-x+1/2, y+1/2, -z+1/2'
    '-x, -y, -z'
    'x-1/2, -y-1/2, z-1/2'
_cell_length_a     9.5058(14)
_cell_length_b     10.4647(15)
_cell_length_c     12.1615(17)
_cell_angle_alpha     90.00
_cell_angle_beta     99.766(2)
_cell_angle_gamma     90.00
_cell_volume     1192.2(3)
_cell_formula_units_Z     4
_cell_measurement_reflns_used     1252
_cell_measurement_theta_min     2.58
_cell_measurement_theta_max     22.59
_cell_measurement_temperature     296(2)
_exptl_crystal_description     block
_exptl_crystal_colour     yellow
_exptl_crystal_size_max     0.3
_exptl_crystal_size_mid     0.2
_exptl_crystal_size_min     0.1
_exptl_crystal_density_diffrn     2.117
_exptl_crystal_density_meas     ?
_exptl_crystal_density_method     'not measured'
_exptl_crystal_F_000     744
_exptl_absorpt_coefficient_mu     1.719
_exptl_absorpt_correction_type     multi-scan
_exptl_absorpt_process_details     '(SADABS; Bruker 2000)'
_exptl_absorpt_correction_T_min     0.66
_exptl_absorpt_correction_T_max     0.84
_exptl_special_details
;
;
_diffrn_ambient_temperature     296(2)
_diffrn_radiation_type     MoK\a
_diffrn_radiation_wavelength     0.71073
_diffrn_radiation_source     'fine-focus sealed tube'
_diffrn_radiation_monochromator     graphite
_diffrn_measurement_device_type     'Bruker APEXII CCD area-detector'
_diffrn_measurement_method     '\f and \w'
_diffrn_detector_area_resol_mean     0
_diffrn_reflns_number     6626
_diffrn_reflns_av_R_equivalents     0.0405
_diffrn_reflns_av_sigmaI/netI     0.0494
_diffrn_reflns_theta_min     2.58
_diffrn_reflns_theta_max     26.00
_diffrn_reflns_theta_full     26.00
_diffrn_measured_fraction_theta_max     0.983
_diffrn_measured_fraction_theta_full     0.983
_diffrn_reflns_limit_h_min     -11
_diffrn_reflns_limit_h_max     11
_diffrn_reflns_limit_k_min     -12
_diffrn_reflns_limit_k_max     12
_diffrn_reflns_limit_l_min     -14
_diffrn_reflns_limit_l_max     7
_diffrn_standards_number     0
_diffrn_standards_interval_count     0
_diffrn_standards_interval_time     0
_diffrn_standards_decay_%     0
_refine_special_details
;
Refinement of <i>F</i>^2^ against ALL reflections. The weighted <i>R</i>-factor
<i>wR</i> and goodness of fit <i>S</i> are based on <i>F</i>^2^, conventional
<i>R</i>-factors <i>R</i> are based on <i>F</i>, with <i>F</i> set to zero for
negative <i>F</i>^2^. The threshold expression of <i>F</i>^2^ >
\s(<i>F</i>^2^) is used only for calculating <i>R</i>-factors(gt) <i>etc</i>.
and is not relevant to the choice of reflections for refinement.
<i>R</i>-factors based on <i>F</i>^2^ are statistically about twice as large
as those based on <i>F</i>, and <i>R</i>- factors based on ALL data will be
even larger.
;
_reflns_number_total     2307
_reflns_number_gt     1374
_reflns_threshold_expression     I>2\s(I)
_refine_ls_structure_factor_coef     Fsqd
_refine_ls_matrix_type     full
_refine_ls_R_factor_all     0.0948
_refine_ls_R_factor_gt     0.0524
_refine_ls_wR_factor_gt     0.1110
_refine_ls_wR_factor_ref     0.1237
_refine_ls_goodness_of_fit_ref     1.001
_refine_ls_restrained_S_all     1.104
_refine_ls_number_reflns     2307
_refine_ls_number_parameters     190
_refine_ls_number_restraints     32
_refine_ls_hydrogen_treatment     constr
_refine_ls_weighting_scheme     calc
_refine_ls_weighting_details
         'calc w=1/[\s^2^(Fo^2^)+(0.0445P)^2^+3.5057P] where P=(Fo^2^+2Fc^2^)/3'
_atom_sites_solution_hydrogens     geom
_atom_sites_solution_primary     direct
_atom_sites_solution_secondary     difmap
_refine_ls_shift/su_max     0.000
_refine_ls_shift/su_mean     0.000
_refine_diff_density_max     0.843
_refine_diff_density_min     -1.050
_refine_ls_extinction_method     none
_refine_ls_extinction_coef     ?
loop_
    _atom_type_symbol
    _atom_type_description
    _atom_type_scat_dispersion_real
    _atom_type_scat_dispersion_imag
    _atom_type_scat_source
    'C' 'C' 0.0033 0.0016
                         'International Tables Vol C Tables 4.2.6.8 and 6.1.1.4'
    'H' 'H' 0.0000 0.0000
                         'International Tables Vol C Tables 4.2.6.8 and 6.1.1.4'
    'N' 'N' 0.0061 0.0033
                         'International Tables Vol C Tables 4.2.6.8 and 6.1.1.4'
    'O' 'O' 0.0106 0.0060
                         'International Tables Vol C Tables 4.2.6.8 and 6.1.1.4'
    'S' 'S' 0.1246 0.1234
                         'International Tables Vol C Tables 4.2.6.8 and 6.1.1.4'
    'Ag' 'Ag' -0.8971 1.1015
                         'International Tables Vol C Tables 4.2.6.8 and 6.1.1.4'
_computing_data_collection     'APEX2 (Bruker, 2004)'
_computing_cell_refinement     'SAINT (Bruker, 2004)'
_computing_data_reduction     'SAINT (Bruker, 2004)'
_computing_structure_solution     'SHELXS97 (Sheldrick, 2008)'
_computing_structure_refinement     'SHELXL97 (Sheldrick, 2008)'
_computing_molecular_graphics     'ORTEP-3 for Windows (Farrugia, 1997)'
_computing_publication_material
                            'SHELXL97 (Sheldrick, 2008) and PLATON (Spek, 2009)'
loop_
    _atom_site_type_symbol
    _atom_site_label
    _atom_site_fract_x
    _atom_site_fract_y
    _atom_site_fract_z
    _atom_site_U_iso_or_equiv
    _atom_site_adp_type
    _atom_site_calc_flag
    _atom_site_refinement_flags
    _atom_site_occupancy
    _atom_site_symmetry_multiplicity
    _atom_site_disorder_assembly
    _atom_site_disorder_group
    Ag Ag1 0.20025(7) 0.15378(7) 0.49084(6) 0.0703(3) Uani d . 1 1 . .
    C C1 0.3824(8) -0.0492(8) 0.3745(6) 0.055(2) Uani d . 1 1 . .
    H H1 0.3348 -0.1065 0.4136 0.066 Uiso calc R 1 1 . .
    C C2 0.4710(9) -0.0969(8) 0.3058(7) 0.060(2) Uani d . 1 1 . .
    H H2 0.4815 -0.1846 0.2981 0.072 Uiso calc R 1 1 . .
    C C3 0.5436(8) -0.0134(7) 0.2488(6) 0.0489(19) Uani d . 1 1 . .
    H H3 0.6034 -0.0437 0.2015 0.059 Uiso calc R 1 1 . .
    C C4 0.5264(7) 0.1159(6) 0.2628(6) 0.0399(17) Uani d . 1 1 . .
    C C5 0.6048(7) 0.2087(6) 0.2031(6) 0.0449(18) Uani d D 1 1 . .
    C C6 0.5831(7) 0.3489(6) 0.2189(5) 0.0416(16) Uani d D 1 1 . .
    C C7 0.4826(7) 0.3887(7) 0.2938(5) 0.0391(17) Uani d . 1 1 . .
    C C8 0.4591(7) 0.5165(7) 0.3107(6) 0.0485(19) Uani d . 1 1 . .
    H H8 0.5058 0.5787 0.2758 0.058 Uiso calc R 1 1 . .
    C C9 0.3654(8) 0.5503(8) 0.3800(6) 0.053(2) Uani d . 1 1 . .
    H H9 0.3460 0.6358 0.3918 0.064 Uiso calc R 1 1 . .
    C C10 0.3008(8) 0.4552(8) 0.4318(6) 0.056(2) Uani d . 1 1 . .
    H H10 0.2393 0.4790 0.4801 0.067 Uiso calc R 1 1 . .
    C C11 0.4114(7) 0.2975(6) 0.3479(5) 0.0356(16) Uani d . 1 1 . .
    C C12 0.4337(7) 0.1596(7) 0.3331(5) 0.0380(15) Uani d . 1 1 . .
    N N1 0.3214(6) 0.3316(6) 0.4165(5) 0.0439(14) Uani d . 1 1 . .
    N N2 0.3618(6) 0.0775(6) 0.3874(5) 0.0424(14) Uani d . 1 1 . .
    N N3 -0.1319(8) 0.2293(8) 0.4504(7) 0.0784(15) Uani d U 1 1 . .
    O O1 0.6449(5) 0.4259(5) 0.1699(4) 0.0567(14) Uani d . 1 1 . .
    O O2 0.6867(6) 0.1721(5) 0.1428(5) 0.0708(17) Uani d . 1 1 . .
    O O3 -0.0348(6) 0.2265(7) 0.3995(6) 0.0846(15) Uani d U 1 1 . .
    O O4 -0.1158(8) 0.1860(9) 0.5450(7) 0.126(2) Uani d U 1 1 . .
    O O5 -0.2488(6) 0.2729(7) 0.4152(5) 0.0896(18) Uani d U 1 1 . .
loop_
    _atom_site_aniso_label
    _atom_site_aniso_U_11
    _atom_site_aniso_U_22
    _atom_site_aniso_U_33
    _atom_site_aniso_U_12
    _atom_site_aniso_U_13
    _atom_site_aniso_U_23
    Ag1 0.0779(5) 0.0783(5) 0.0691(5) 0.0005(4) 0.0539(4) -0.0004(4)
    C1 0.062(5) 0.052(5) 0.057(5) -0.006(4) 0.027(4) 0.012(4)
    C2 0.066(5) 0.047(5) 0.071(6) 0.003(4) 0.023(5) 0.004(4)
    C3 0.048(4) 0.052(5) 0.051(5) 0.008(4) 0.017(4) -0.006(4)
    C4 0.040(4) 0.042(4) 0.040(4) 0.007(3) 0.016(3) -0.004(3)
    C5 0.047(4) 0.052(5) 0.041(4) 0.001(3) 0.022(4) 0.001(3)
    C6 0.040(4) 0.053(4) 0.035(4) -0.006(4) 0.015(3) 0.002(4)
    C7 0.040(4) 0.047(4) 0.034(4) -0.003(3) 0.016(3) 0.001(3)
    C8 0.053(4) 0.046(5) 0.051(5) -0.002(4) 0.020(4) 0.004(4)
    C9 0.069(5) 0.042(4) 0.053(5) 0.009(4) 0.019(4) -0.004(4)
    C10 0.062(5) 0.064(6) 0.048(5) 0.012(4) 0.027(4) -0.002(4)
    C11 0.038(4) 0.042(4) 0.029(4) 0.005(3) 0.013(3) -0.004(3)
    C12 0.036(3) 0.045(4) 0.035(4) -0.003(3) 0.011(3) -0.003(3)
    N1 0.045(3) 0.045(4) 0.047(4) 0.003(3) 0.024(3) -0.002(3)
    N2 0.044(3) 0.042(4) 0.045(3) 0.001(3) 0.019(3) 0.003(3)
    N3 0.054(3) 0.111(4) 0.077(3) 0.003(3) 0.029(3) 0.021(3)
    O1 0.059(3) 0.058(3) 0.062(3) -0.008(3) 0.034(3) 0.002(3)
    O2 0.088(4) 0.066(4) 0.075(4) 0.012(3) 0.062(3) 0.003(3)
    O3 0.061(3) 0.108(4) 0.092(3) 0.006(3) 0.036(3) 0.009(3)
    O4 0.095(4) 0.188(5) 0.092(4) -0.022(4) 0.012(3) 0.058(4)
    O5 0.059(3) 0.131(5) 0.078(4) 0.022(3) 0.010(3) -0.017(3)
_geom_special_details
;
All e.s.d.'s (except the e.s.d. in the dihedral angle between two l.s. planes)
are estimated using the full covariance matrix. The cell e.s.d.'s are taken
into account individually in the estimation of e.s.d.'s in distances, angles
and torsion angles; correlations between e.s.d.'s in cell parameters are only
used when they are defined by crystal symmetry. An approximate (isotropic)
treatment of cell e.s.d.'s is used for estimating e.s.d.'s involving l.s.
planes.
;
loop_
    _geom_bond_atom_site_label_1
    _geom_bond_atom_site_label_2
    _geom_bond_site_symmetry_2
    _geom_bond_distance
    _geom_bond_publ_flag
    Ag1 N2 . 2.287(5) ?
    Ag1 O3 . 2.442(6) ?
    Ag1 N1 . 2.442(6) ?
    Ag1 O1 4_566 2.470(5) ?
    C1 N2 . 1.354(10) ?
    C1 C2 . 1.376(10) ?
    C1 H1 . 0.9300 ?
    C2 C3 . 1.372(10) ?
    C2 H2 . 0.9300 ?
    C3 C4 . 1.377(9) ?
    C3 H3 . 0.9300 ?
    C4 C12 . 1.405(8) ?
    C4 C5 . 1.486(9) ?
    C5 O2 . 1.218(7) ?
    C5 C6 . 1.499(7) ?
    C6 O1 . 1.211(7) ?
    C6 C7 . 1.487(8) ?
    C7 C8 . 1.377(10) ?
    C7 C11 . 1.397(9) ?
    C8 C9 . 1.372(10) ?
    C8 H8 . 0.9300 ?
    C9 C10 . 1.376(10) ?
    C9 H9 . 0.9300 ?
    C10 N1 . 1.326(9) ?
    C10 H10 . 0.9300 ?
    C11 N1 . 1.341(7) ?
    C11 C12 . 1.474(10) ?
    C12 N2 . 1.340(8) ?
    N3 O3 . 1.195(8) ?
    N3 O5 . 1.210(9) ?
    N3 O4 . 1.222(9) ?
    O1 Ag1 4_665 2.470(5) ?
loop_
    _geom_angle_atom_site_label_1
    _geom_angle_atom_site_label_2
    _geom_angle_atom_site_label_3
    _geom_angle_site_symmetry_1
    _geom_angle_site_symmetry_3
    _geom_angle
    _geom_angle_publ_flag
    N2 Ag1 O3 . . 120.4(2) ?
    N2 Ag1 N1 . . 70.10(19) ?
    O3 Ag1 N1 . . 92.7(2) ?
    N2 Ag1 O1 . 4_566 129.06(19) ?
    O3 Ag1 O1 . 4_566 101.00(18) ?
    N1 Ag1 O1 . 4_566 140.18(19) ?
    N2 C1 C2 . . 122.8(7) ?
    N2 C1 H1 . . 118.6 ?
    C2 C1 H1 . . 118.6 ?
    C1 C2 C3 . . 119.2(7) ?
    C1 C2 H2 . . 120.4 ?
    C3 C2 H2 . . 120.4 ?
    C2 C3 C4 . . 118.9(7) ?
    C2 C3 H3 . . 120.6 ?
    C4 C3 H3 . . 120.6 ?
    C3 C4 C12 . . 119.7(7) ?
    C3 C4 C5 . . 120.1(6) ?
    C12 C4 C5 . . 120.2(6) ?
    O2 C5 C4 . . 120.9(6) ?
    O2 C5 C6 . . 120.0(6) ?
    C4 C5 C6 . . 119.1(5) ?
    O1 C6 C7 . . 122.1(6) ?
    O1 C6 C5 . . 119.9(6) ?
    C7 C6 C5 . . 118.0(6) ?
    C8 C7 C11 . . 119.3(6) ?
    C8 C7 C6 . . 120.0(6) ?
    C11 C7 C6 . . 120.7(6) ?
    C9 C8 C7 . . 118.7(7) ?
    C9 C8 H8 . . 120.6 ?
    C7 C8 H8 . . 120.6 ?
    C8 C9 C10 . . 118.8(7) ?
    C8 C9 H9 . . 120.6 ?
    C10 C9 H9 . . 120.6 ?
    N1 C10 C9 . . 123.5(6) ?
    N1 C10 H10 . . 118.2 ?
    C9 C10 H10 . . 118.2 ?
    N1 C11 C7 . . 121.5(6) ?
    N1 C11 C12 . . 117.2(6) ?
    C7 C11 C12 . . 121.3(6) ?
    N2 C12 C4 . . 121.1(6) ?
    N2 C12 C11 . . 118.1(5) ?
    C4 C12 C11 . . 120.8(6) ?
    C10 N1 C11 . . 118.2(6) ?
    C10 N1 Ag1 . . 127.0(4) ?
    C11 N1 Ag1 . . 114.7(4) ?
    C12 N2 C1 . . 118.3(6) ?
    C12 N2 Ag1 . . 119.6(4) ?
    C1 N2 Ag1 . . 122.0(4) ?
    O3 N3 O5 . . 124.7(9) ?
    O3 N3 O4 . . 119.6(9) ?
    O5 N3 O4 . . 115.7(8) ?
    C6 O1 Ag1 . 4_665 113.8(4) ?
    N3 O3 Ag1 . . 120.0(6) ?
loop_
    _geom_hbond_atom_site_label_D
    _geom_hbond_atom_site_label_H
    _geom_hbond_atom_site_label_A
    _geom_hbond_site_symmetry_A
    _geom_hbond_distance_DH
    _geom_hbond_distance_HA
    _geom_hbond_distance_DA
    _geom_hbond_angle_DHA
    C1 H1 O4 3_556 0.93 2.37 3.210(10)
                                     148.8
data_global
_journal_date_recd_electronic     2011-04-13
_journal_date_accepted     2011-05-31
_journal_name_full     'Acta Crystallographica, Section E'
_journal_year     2011
_journal_volume     67
_journal_issue      7
_journal_page_first     m957
_journal_page_last     m958
_journal_paper_category     QM
_journal_coeditor_code     IM2282
_publ_contact_author_name     'Yu-Lan Zhu'
_publ_contact_author_address
;
Jiangsu Key Laboratory for the Chemistry of Low-Dimensional Materials, Huaiyin
Normal University, Huaian 223300, People's Republic of China
;
_publ_contact_author_email     'yulanzhu2008@126.com'
_publ_contact_author_fax     '+ 86 517 83525091'
_publ_contact_author_phone     '13861583168'
_publ_section_title
;\
<i>catena</i>-[[(nitrato-\k<i>O</i>)silver(I)]-\m-1,10-phenanthroline-5,6-\
dione-\k^4^<i>O</i>,<i>O</i>':<i>N</i>,<i>N</i>']
;
loop_
    _publ_author_name
    _publ_author_footnote
    _publ_author_address
    'Jing, Xiao' .
;
Department of Chemistry, Northeast Normal University, Changchun 130021
People's Republic of China
;
    'Zhu, Yu-Lan' .
;
Jiangsu Key Laboratory for the Chemistry of Low-Dimensional Materials
Huaiyin Normal University, Huaian 223300, People's Republic of China
;
    'Ma, Kui-Rong' .
;
Jiangsu Key Laboratory for the Chemistry of Low-Dimensional Materials
Huaiyin Normal University, Huaian 223300, People's Republic of China
;
    'Cao, Li' .
;
Jiangsu Key Laboratory for the Chemistry of Low-Dimensional Materials
Huaiyin Normal University, Huaian 223300, People's Republic of China
;
    'Shao, Shuai' .
;
Department of Chemistry, Northeast Normal University, Changchun 130021
People's Republic of China
;
