# Supplementary material for: catena-[[(nitrato-κO)silver(I)]-μ-1,10-phenanthroline-5,6-dione-κ4 O,O′:N,N′]
Source: Acta Crystallogr Sect E Struct Rep Online. 2011 Jun 18;67(Pt 7):m957–8. doi: 10.1107/S1600536811020939 (PMC3151901; doi:10.1107/S1600536811020939)
Supplement: Supplementary file 2 [file e-67-0m957-Isup2.hkl]

# 
# h,k,l, Fc-squared, Fo-squared, sigma(Fo-squared) and status flag 
# 
data_I
_shelx_title ' jingxiao-e in P2(1)/n' 
_shelx_refln_list_code          4 
_shelx_F_calc_maximum      369.55 
_exptl_crystal_F_000       744.00 
_reflns_d_resolution_high  0.8107 
 
loop_ 
 _symmetry_equiv_pos_as_xyz 
 'x, y, z' 
 '-x+1/2, y+1/2, -z+1/2' 
 '-x, -y, -z' 
 'x-1/2, -y-1/2, z-1/2' 
 
_cell_length_a     9.5058 
_cell_length_b    10.4647 
_cell_length_c    12.1615 
_cell_angle_alpha  90.000 
_cell_angle_beta   99.766 
_cell_angle_gamma  90.000 
 
_shelx_F_squared_multiplier     1.000 
 
loop_ 
 _refln_index_h 
 _refln_index_k 
 _refln_index_l 
 _refln_F_squared_calc 
 _refln_F_squared_meas 
 _refln_F_squared_sigma 
 _refln_observed_status 
   2   0   0     4226.35     4050.10     58.60 o 
   4   0   0        1.56        1.55     23.08 o 
   6   0   0      721.22      742.77    152.56 o 
   8   0   0      385.82      470.11     70.48 o 
  10   0   0      126.70        7.20     40.60 o 
   1   1   0     1191.93     1208.80     20.46 o 
   2   1   0     1634.43     1501.68     26.19 o 
   3   1   0     7745.81     7302.41     90.94 o 
   4   1   0     9547.75     9405.15    123.63 o 
   5   1   0     2695.95     2647.01     46.92 o 
   6   1   0     2395.33     2376.92     48.56 o 
   7   1   0      385.83      410.97     33.77 o 
   8   1   0      397.82      305.88     33.39 o 
   9   1   0       16.95        0.00     25.39 o 
  10   1   0        0.67        0.00     34.76 o 
  11   1   0       31.22       56.05     30.36 o 
   0   2   0     7901.23     8134.49    260.31 o 
   1   2   0    12864.67    13282.41     97.31 o 
   2   2   0     3756.33     3872.42     50.55 o 
   3   2   0     4450.53     4238.83     56.54 o 
   4   2   0      132.14      147.33     14.60 o 
   5   2   0       79.62      121.72     13.60 o 
   6   2   0      213.23      283.75     27.83 o 
   7   2   0       57.45      101.98     23.53 o 
   8   2   0       74.71        8.10     18.20 o 
   9   2   0      366.32      431.20     36.06 o 
  10   2   0      105.03      107.51     28.55 o 
  11   2   0        5.12        0.00     24.62 o 
   1   3   0     3426.39     3154.63     35.78 o 
   2   3   0     5004.80     5079.29     69.75 o 
   3   3   0     7715.14     7372.17     97.27 o 
   4   3   0        5.22        0.00     11.49 o 
   5   3   0     2593.78     2592.01     58.33 o 
   6   3   0       52.23        1.08     13.18 o 
   7   3   0      804.24      639.54     35.97 o 
   8   3   0       22.41       28.14     19.32 o 
   9   3   0       57.78       51.96     20.53 o 
  10   3   0        9.81       61.56     35.31 o 
  11   3   0       42.71      164.99     65.04 o 
   0   4   0     7206.33     7480.48    153.58 o 
   1   4   0      308.04      396.36     17.83 o 
   2   4   0     2673.73     2564.47     34.85 o 
   3   4   0     4980.40     4954.36     85.51 o 
   4   4   0      336.84      455.51     25.74 o 
   5   4   0     1254.18     1301.78     41.91 o 
   6   4   0      612.51      615.14     34.18 o 
   7   4   0      130.47      152.51     31.58 o 
   8   4   0      397.26      509.15     36.66 o 
   9   4   0      232.22      249.26     32.15 o 
  10   4   0      141.74      125.72     33.36 o 
   1   5   0      656.48      580.12     23.42 o 
   2   5   0     2029.63     2097.44     35.32 o 
   3   5   0        6.85        4.53     12.00 o 
   4   5   0     3888.28     3885.61     68.93 o 
   5   5   0       12.44       10.35     14.93 o 
   6   5   0     2251.21     2210.14     95.69 o 
   7   5   0        0.02        0.00     17.84 o 
   8   5   0      178.38      152.05     26.20 o 
   9   5   0        1.31       38.93     23.57 o 
  10   5   0        1.80       25.15     22.63 o 
   0   6   0     4490.73     4156.62     88.23 o 
   1   6   0     2081.52     2151.07     44.39 o 
   2   6   0     2605.56     2700.75     43.90 o 
   3   6   0       39.85       64.17     30.05 o 
   4   6   0      287.17      453.15     29.81 o 
   5   6   0       37.60        0.00     19.46 o 
   6   6   0        0.82        0.00     20.48 o 
   7   6   0       18.68        0.31     22.44 o 
   8   6   0     1011.36     1090.97     57.45 o 
   9   6   0      356.33      318.15     37.26 o 
  10   6   0       90.78      117.45     31.36 o 
   1   7   0       91.03       58.08     16.95 o 
   2   7   0      293.91      452.25     28.11 o 
   3   7   0     1216.99     1142.18     41.63 o 
   4   7   0      370.31      327.30     28.28 o 
   5   7   0      779.20      800.54     46.84 o 
   6   7   0        0.55       10.38     17.14 o 
   7   7   0      169.98      242.30     30.75 o 
   8   7   0       15.63       12.44     21.26 o 
   9   7   0       41.61        0.00     22.97 o 
   0   8   0       92.41       77.30     39.18 o 
   1   8   0     1312.89     1443.42     43.30 o 
   2   8   0      215.37      269.94     30.59 o 
   3   8   0       20.43       30.77     17.80 o 
   4   8   0      586.92      495.73     42.67 o 
   5   8   0      366.27      385.73     33.17 o 
   6   8   0        2.64        0.00     18.54 o 
   7   8   0      102.02      125.56     27.95 o 
   8   8   0        7.18       10.43     22.95 o 
   9   8   0       39.96       34.68     30.94 o 
   1   9   0       64.49       25.35     19.38 o 
   2   9   0      231.29      163.61     28.92 o 
   3   9   0      422.31      318.98     34.91 o 
   4   9   0      129.45      132.50     25.20 o 
   5   9   0      267.78      314.08     56.64 o 
   6   9   0       45.28      133.38     29.48 o 
   7   9   0       46.66       47.33     23.85 o 
   8   9   0       25.74       37.44     30.36 o 
   0  10   0      487.70      557.28     73.73 o 
   1  10   0       54.25       61.24     21.92 o 
   2  10   0      742.66      669.07     45.47 o 
   3  10   0       29.44       14.54     21.59 o 
   4  10   0        9.69       10.25     22.51 o 
   5  10   0       13.64        0.00     22.96 o 
   6  10   0        4.82        0.00     20.66 o 
   7  10   0        5.57        0.00     24.34 o 
   1  11   0       34.41       68.36     31.39 o 
   2  11   0       64.46       44.84     26.58 o 
   3  11   0       22.53       45.50     27.06 o 
   4  11   0      116.95      113.75     31.93 o 
   5  11   0       23.00       26.58     31.97 o 
   6  11   0       20.95        0.00     43.59 o 
   0  12   0       57.48       31.37     46.03 o 
   1  12   0      155.87      111.60     59.00 o 
   2  12   0       43.02        0.00     27.43 o 
   3  12   0        2.75        0.00     28.84 o 
   4  12   0        2.30       27.67     32.65 o 
 -11   0   1        0.07       35.71     53.77 o 
  -9   0   1      233.42      139.59     56.76 o 
  -7   0   1     1861.50     1655.46     63.52 o 
  -5   0   1     8017.22     7903.96    193.50 o 
  -3   0   1    14381.29    14203.09    158.27 o 
   1   0   1     1687.66     1548.73     30.82 o 
   3   0   1     6985.87     6829.02     96.75 o 
   5   0   1     3463.19     3259.39    159.49 o 
   7   0   1      590.93      404.16     59.00 o 
   9   0   1       36.91        0.00     37.07 o 
 -11   1   1        1.83        0.00     33.94 o 
 -10   1   1       10.19       19.43     26.33 o 
  -9   1   1     1288.79     1399.90    238.99 o 
  -8   1   1      177.16      181.54     28.23 o 
  -7   1   1     1818.95     2029.81    106.32 o 
  -6   1   1      398.86      449.71     25.52 o 
  -5   1   1        4.29       16.11     12.07 o 
  -4   1   1       92.49       88.64     11.69 o 
  -3   1   1     2053.01     2119.25     54.09 o 
  -2   1   1     2025.99     1949.89     25.23 o 
  -1   1   1     3771.30     4120.44     33.76 o 
   0   1   1     9569.94    10064.91     72.52 o 
   1   1   1    32700.04    33106.81    238.98 o 
   2   1   1     1505.23     1576.46     25.86 o 
   3   1   1     8481.33     7989.82     75.71 o 
   4   1   1       10.32       23.48     13.09 o 
   5   1   1      670.90      723.90     27.52 o 
   6   1   1      963.55      958.84     41.04 o 
   7   1   1      534.91      700.95     40.08 o 
   8   1   1        1.54       16.40     21.55 o 
   9   1   1      694.89      723.01     63.63 o 
  10   1   1       57.84       27.83     29.87 o 
  11   1   1       99.57       52.48     37.81 o 
 -11   2   1        0.00        0.00     29.14 o 
 -10   2   1       20.69       76.56     31.78 o 
  -9   2   1      187.68      176.05     31.09 o 
  -8   2   1      633.19      585.93     41.20 o 
  -7   2   1       76.37       57.10     23.96 o 
  -6   2   1     5147.32     4779.96     89.27 o 
  -5   2   1     1015.24      999.58     34.89 o 
  -4   2   1    10673.48    10988.02     90.22 o 
  -3   2   1     3177.83     3290.76     38.11 o 
  -2   2   1     2637.86     2637.37     30.65 o 
  -1   2   1    14887.00    15336.20    108.36 o 
   0   2   1      242.35      192.20     10.70 o 
   1   2   1     2033.95     1935.46     24.31 o 
   2   2   1     5210.91     5228.19     52.27 o 
   3   2   1     2795.55     2990.31     40.68 o 
   4   2   1     8148.67     7848.46     80.60 o 
   5   2   1      372.74      399.47     21.17 o 
   6   2   1     2964.96     2892.33     70.10 o 
   7   2   1        1.54        0.00     24.22 o 
   8   2   1      162.31      113.71     25.85 o 
   9   2   1        0.07       10.30     22.89 o 
  10   2   1        1.55       45.09     34.54 o 
  11   2   1       45.98       33.68     54.45 o 
 -11   3   1       17.12        0.00     25.94 o 
 -10   3   1      113.21       84.30     24.68 o 
  -9   3   1       44.00       65.97     21.30 o 
  -8   3   1      391.84      429.20     33.58 o 
  -7   3   1       12.23        6.09     23.01 o 
  -6   3   1      457.53      473.01     29.01 o 
  -5   3   1      245.92      317.60     24.28 o 
  -4   3   1     4647.17     5095.10     71.60 o 
  -3   3   1      572.81      706.20     37.53 o 
  -2   3   1     6853.82     7141.02     61.70 o 
  -1   3   1     4136.95     3847.62     41.28 o 
   0   3   1    20446.04    19856.81    162.99 o 
   1   3   1     6777.80     7069.08     59.23 o 
   2   3   1     3105.33     3301.13     61.62 o 
   3   3   1      370.28      429.09     21.53 o 
   4   3   1      183.35      139.18     17.09 o 
   5   3   1      152.77      109.63     17.85 o 
   6   3   1        0.78        9.05     14.25 o 
   7   3   1      232.25      236.21     26.49 o 
   8   3   1      488.57      471.40     34.46 o 
   9   3   1        1.26        0.00     19.53 o 
  10   3   1      111.69       91.98     42.52 o 
 -10   4   1        5.90       44.59     22.21 o 
  -9   4   1        3.28        4.30     20.03 o 
  -8   4   1      174.25      213.45     29.09 o 
  -7   4   1     1095.46     1219.57     53.36 o 
  -6   4   1     1442.93     1402.68     46.81 o 
  -5   4   1     1514.44     1540.94     51.76 o 
  -4   4   1     2943.88     3117.35     64.19 o 
  -3   4   1     4143.85     3876.30     60.91 o 
  -2   4   1      561.25      719.83     26.51 o 
  -1   4   1        5.92        2.53     16.21 o 
   0   4   1      900.83     1031.61     41.99 o 
   1   4   1      232.96      222.21     12.82 o 
   2   4   1      415.16      506.94     21.30 o 
   3   4   1     3325.88     3026.81     53.24 o 
   4   4   1     2404.27     2270.09     49.90 o 
   5   4   1     2293.93     2315.20     55.05 o 
   6   4   1      345.97      393.39     28.88 o 
   7   4   1      429.30      458.97     33.22 o 
   8   4   1       43.12       22.57     20.46 o 
   9   4   1       56.89       36.17     23.25 o 
  10   4   1        4.17       60.36     25.48 o 
 -10   5   1       12.47       14.04     23.12 o 
  -9   5   1      119.40      107.23     27.12 o 
  -8   5   1        3.05       17.36     19.55 o 
  -7   5   1      688.38      660.19     39.09 o 
  -6   5   1        6.20       24.00     17.13 o 
  -5   5   1       43.84       39.97     16.80 o 
  -4   5   1       39.69       52.21     16.03 o 
  -3   5   1     3083.85     3221.62     43.22 o 
  -2   5   1      929.86      980.88     25.82 o 
  -1   5   1     5092.18     4638.29     63.36 o 
   0   5   1      193.50      333.69     18.59 o 
   1   5   1    21135.15    22776.12    155.81 o 
   2   5   1     1986.89     2014.65     34.81 o 
   3   5   1      374.22      326.98     22.71 o 
   4   5   1        3.40       16.67     13.51 o 
   5   5   1        6.51       21.44     16.36 o 
   6   5   1        4.13        4.07     15.70 o 
   7   5   1      148.35      151.29     25.19 o 
   8   5   1        4.06        0.00     18.21 o 
   9   5   1      182.36      109.25     39.00 o 
  10   5   1        0.41        4.12     23.66 o 
 -10   6   1        5.82       29.96     25.83 o 
  -9   6   1       98.17       78.53     25.83 o 
  -8   6   1        0.87       19.51     19.61 o 
  -7   6   1      447.26      520.75     37.12 o 
  -6   6   1      134.42      167.71     24.94 o 
  -5   6   1     1509.33     1663.10     51.43 o 
  -4   6   1      377.33      369.87     28.10 o 
  -3   6   1     2101.58     1824.32     47.68 o 
  -2   6   1      236.71      165.85     15.12 o 
  -1   6   1      197.92      129.38     15.97 o 
   0   6   1        0.35        3.08     11.26 o 
   1   6   1      423.12      284.99     21.42 o 
   2   6   1     1000.33      850.90     29.12 o 
   3   6   1     2177.03     1870.94     71.21 o 
   4   6   1      293.06      339.50     27.09 o 
   5   6   1      977.67     1077.61     43.35 o 
   6   6   1      183.04      136.95     24.36 o 
   7   6   1      150.68      174.96     26.02 o 
   8   6   1       10.83       43.82     20.76 o 
   9   6   1       41.87        6.58     21.37 o 
  10   6   1        7.65        0.00     33.88 o 
  -9   7   1       56.41       64.67     26.35 o 
  -8   7   1      814.25      849.90     51.78 o 
  -7   7   1      418.30      373.45     36.02 o 
  -6   7   1       90.46      133.26     24.68 o 
  -5   7   1       58.72       59.30     30.50 o 
  -4   7   1      742.69      812.41     39.35 o 
  -3   7   1      105.01       51.28     17.60 o 
  -2   7   1     2431.85     2605.40     52.20 o 
  -1   7   1     1874.97     2155.61     48.26 o 
   0   7   1     1617.72     1590.61     42.00 o 
   1   7   1     1039.33     1215.72     49.59 o 
   2   7   1      993.07     1061.40     38.23 o 
   3   7   1      836.26      706.92     34.52 o 
   4   7   1       91.32      191.97     24.03 o 
   5   7   1        0.15        0.00     16.02 o 
   6   7   1        1.48        0.00     22.42 o 
   7   7   1        1.23        0.00     18.47 o 
   8   7   1        3.76        1.93     29.28 o 
   9   7   1       88.11       61.98     27.70 o 
  -9   8   1        0.15       13.76     30.48 o 
  -8   8   1       99.17       85.85     45.63 o 
  -7   8   1        4.44        9.83     21.05 o 
  -6   8   1      413.39      413.44     36.52 o 
  -5   8   1        9.20       34.05     27.93 o 
  -4   8   1      913.32      930.11     43.03 o 
  -3   8   1        7.28       20.93     18.14 o 
  -2   8   1      783.09      805.94     43.17 o 
  -1   8   1      113.29      169.76     30.46 o 
   0   8   1       26.77        0.00     14.36 o 
   1   8   1        8.88       66.87     24.34 o 
   2   8   1      682.14      694.21     41.55 o 
   3   8   1      262.40      339.55     28.86 o 
   4   8   1     1444.80     1437.40     76.11 o 
   5   8   1        6.37       20.99     19.36 o 
   6   8   1      164.97      120.61     25.14 o 
   7   8   1        0.00       30.64     22.92 o 
   8   8   1       11.48        7.87     23.44 o 
  -8   9   1        6.81       11.09     30.16 o 
  -7   9   1       95.77       75.90     28.10 o 
  -6   9   1        9.55       31.50     22.80 o 
  -5   9   1        1.52        0.00     22.58 o 
  -4   9   1      431.78      539.14     37.81 o 
  -3   9   1      580.35      678.81     45.21 o 
  -2   9   1       33.93       88.28     24.97 o 
  -1   9   1      464.11      436.30     36.01 o 
   0   9   1      405.94      290.76     26.20 o 
   1   9   1       26.26       33.26     27.01 o 
   2   9   1      351.56      353.96     41.09 o 
   3   9   1       38.85       74.70     21.70 o 
   4   9   1      110.19       31.25     20.40 o 
   5   9   1       37.16       80.46     24.10 o 
   6   9   1       14.64       12.91     20.58 o 
   7   9   1        8.38       52.93     24.56 o 
   8   9   1        5.83        0.00     27.47 o 
  -7  10   1       51.83       42.13     39.66 o 
  -6  10   1        8.31       11.87     25.22 o 
  -5  10   1      314.91      315.15     35.82 o 
  -4  10   1       10.98       17.64     24.73 o 
  -3  10   1       69.11       65.21     26.02 o 
  -2  10   1        0.44        0.00     22.35 o 
  -1  10   1        5.07       15.75     16.21 o 
   0  10   1        1.31        0.00     24.72 o 
   1  10   1       95.65      105.30     25.69 o 
   2  10   1       25.11       46.53     23.05 o 
   3  10   1       95.03      107.69     30.56 o 
   4  10   1       16.64       14.67     26.04 o 
   5  10   1       75.77       80.30     29.11 o 
   6  10   1       20.56       10.96     25.10 o 
   7  10   1       33.81       79.23     36.87 o 
  -6  11   1        8.50       13.64     40.64 o 
  -5  11   1        1.40        0.00     28.21 o 
  -4  11   1       17.16       15.26     24.78 o 
  -3  11   1       22.20       28.72     26.55 o 
  -2  11   1       11.90       24.47     25.08 o 
  -1  11   1      260.67      282.48     47.15 o 
   0  11   1       25.55      151.58     38.63 o 
   1  11   1      372.09      608.21     84.46 o 
   2  11   1        7.59       41.62     24.92 o 
   3  11   1       96.20       98.74     39.60 o 
   4  11   1        0.07        0.00     23.77 o 
   5  11   1        2.33        0.00     34.56 o 
  -4  12   1       41.28        0.00     31.17 o 
  -3  12   1       35.78       35.85     36.46 o 
  -2  12   1       30.52       47.39     53.91 o 
  -1  12   1        9.94       55.95     45.76 o 
   0  12   1        3.91        0.00     32.45 o 
   1  12   1        2.07        8.69     44.00 o 
   2  12   1        2.33        0.00     52.82 o 
   3  12   1       17.48        0.00     35.32 o 
   4  12   1       55.45       71.76     51.06 o 
 -10   0   2      609.78      576.43     61.04 o 
  -8   0   2      190.26      277.83     58.39 o 
  -6   0   2      482.05      576.83     42.37 o 
  -4   0   2      582.22      599.81     32.47 o 
  -2   0   2     4128.92     3804.85     85.41 o 
   0   0   2     9200.19     9745.01    133.07 o 
   2   0   2   136569.94   135783.97   1682.45 o 
   4   0   2        5.91       19.94     27.29 o 
   6   0   2      313.90      445.04     36.90 o 
   8   0   2      503.91      510.84     76.18 o 
  10   0   2       64.21       44.68     53.09 o 
 -11   1   2        0.78       38.69     30.18 o 
 -10   1   2       35.32       85.58     28.57 o 
  -9   1   2       38.92        0.99     23.33 o 
  -8   1   2      748.00      690.66     52.29 o 
  -7   1   2      585.09      507.49     25.44 o 
  -6   1   2     3737.07     3536.49     54.37 o 
  -5   1   2     4014.47     4021.58     54.31 o 
  -4   1   2     3658.66     3719.10     47.56 o 
  -3   1   2     3545.51     3343.88     45.45 o 
  -2   1   2        3.21        0.73      6.74 o 
  -1   1   2     2719.79     2922.78     27.18 o 
   0   1   2     3831.57     4081.67     55.39 o 
   1   1   2     2258.90     2298.45     30.56 o 
   2   1   2        7.28       10.30      9.10 o 
   3   1   2     2292.40     2229.14     38.17 o 
   4   1   2     8739.79     8701.04     90.31 o 
   5   1   2     1852.45     1754.37     41.28 o 
   6   1   2     2371.51     2392.61     52.47 o 
   7   1   2      681.16      643.10     40.26 o 
   8   1   2       83.19       69.37     24.65 o 
   9   1   2        0.33       19.49     26.69 o 
  10   1   2        0.14        0.54     30.19 o 
 -11   2   2      709.05      643.12     73.04 o 
 -10   2   2       74.13       83.95     38.99 o 
  -9   2   2      175.57      213.43     31.32 o 
  -8   2   2      116.39      106.51     22.15 o 
  -7   2   2      621.25      687.93     35.59 o 
  -6   2   2      991.04     1106.33     30.83 o 
  -5   2   2     2941.54     2818.01     44.62 o 
  -4   2   2     1518.50     1749.19     32.11 o 
  -3   2   2     7749.85     7646.34    105.72 o 
  -2   2   2      982.19     1029.74     21.16 o 
  -1   2   2    14397.47    14961.79     98.87 o 
   0   2   2    12054.06    12195.54     93.17 o 
   1   2   2     8041.88     7769.68    102.47 o 
   2   2   2        5.95       10.72      8.09 o 
   3   2   2     3865.81     3845.68     51.15 o 
   4   2   2        4.89        7.71     10.05 o 
   5   2   2      229.12      279.02     19.87 o 
   6   2   2        1.52       25.52     18.20 o 
   7   2   2      869.62      906.92     46.79 o 
   8   2   2        5.51        0.00     21.30 o 
   9   2   2       56.62      119.86     29.15 o 
  10   2   2        3.35        2.90     26.93 o 
 -11   3   2        2.16       62.25     32.52 o 
 -10   3   2       44.17       17.28     21.08 o 
  -9   3   2       91.67       73.29     21.94 o 
  -8   3   2      192.14      111.47     23.71 o 
  -7   3   2     1481.37     1428.98     47.90 o 
  -6   3   2      136.07      126.16     20.01 o 
  -5   3   2     5510.08     5354.78     61.79 o 
  -4   3   2      286.10      299.68     14.92 o 
  -3   3   2     7432.09     7013.59     72.30 o 
  -2   3   2       73.93       40.73      8.89 o 
  -1   3   2      630.84      710.34     21.06 o 
   0   3   2     3014.16     3099.56     33.97 o 
   1   3   2     8179.33     7398.67     62.34 o 
   2   3   2      709.94      606.71     18.49 o 
   3   3   2     8860.00     8664.95    102.43 o 
   4   3   2      253.52      337.86     18.62 o 
   5   3   2     3315.61     3260.27     73.13 o 
   6   3   2        7.64       27.52     18.18 o 
   7   3   2      230.96      173.97     49.45 o 
   8   3   2        0.04        8.17     21.14 o 
   9   3   2       13.58       13.70     24.20 o 
  10   3   2        3.92       10.10     26.11 o 
 -11   4   2       59.01      144.07     57.17 o 
 -10   4   2       54.03       53.17     23.08 o 
  -9   4   2      360.87      366.07     49.99 o 
  -8   4   2      513.08      618.99     43.04 o 
  -7   4   2      542.16      565.45     48.31 o 
  -6   4   2       23.13       42.67     17.07 o 
  -5   4   2       51.56       36.83     14.76 o 
  -4   4   2        4.68        9.88      8.03 o 
  -3   4   2     9265.03     9282.10     85.36 o 
  -2   4   2     6091.55     6067.20     62.04 o 
  -1   4   2    12845.14    14299.52    118.90 o 
   0   4   2     2254.42     2223.83     38.18 o 
   1   4   2     1328.46     1331.68     26.08 o 
   2   4   2     3742.01     3723.46     46.88 o 
   3   4   2       29.88       10.67      8.82 o 
   4   4   2       83.12      118.94     17.40 o 
   5   4   2       12.39        0.00     15.74 o 
   6   4   2       40.25       25.23     17.24 o 
   7   4   2        1.37        0.00     15.85 o 
   8   4   2      283.31      313.85     32.32 o 
   9   4   2       36.86       52.78     21.65 o 
  10   4   2       59.12       45.87     25.43 o 
 -10   5   2        9.82       44.66     22.70 o 
  -9   5   2        1.88        0.00     20.37 o 
  -8   5   2      276.63      262.55     31.03 o 
  -7   5   2       27.84        0.00     17.89 o 
  -6   5   2     2109.13     1987.48     56.00 o 
  -5   5   2       25.98       51.44     17.39 o 
  -4   5   2     7170.36     7243.16    115.64 o 
  -3   5   2       85.93       66.48     14.99 o 
  -2   5   2     3670.70     3630.66     49.79 o 
  -1   5   2      219.34      246.39     17.56 o 
   0   5   2      142.52      183.38     17.78 o 
   1   5   2      493.60      373.15     31.95 o 
   2   5   2     1695.70     1644.87     45.28 o 
   3   5   2     1269.15     1338.68     38.18 o 
   4   5   2     1709.10     1712.32     48.59 o 
   5   5   2        0.83        0.00     14.07 o 
   6   5   2      528.52      411.40     31.63 o 
   7   5   2       12.01        9.38     17.16 o 
   8   5   2       25.36       19.42     21.00 o 
   9   5   2        0.80        0.00     22.83 o 
  10   5   2        4.25        0.00     27.86 o 
 -10   6   2       16.40        2.03     23.07 o 
  -9   6   2        0.28        0.00     21.30 o 
  -8   6   2      265.62      328.44     45.21 o 
  -7   6   2      935.17      908.54     46.10 o 
  -6   6   2     1177.67     1009.03     54.76 o 
  -5   6   2      158.73      213.73     32.49 o 
  -4   6   2      353.30      542.26     31.70 o 
  -3   6   2      225.33      288.10     28.50 o 
  -2   6   2     4247.83     4123.87     62.78 o 
  -1   6   2      867.71      737.17     32.50 o 
   0   6   2     3266.74     3005.98     61.30 o 
   1   6   2     1792.80     1931.80     44.19 o 
   2   6   2     1552.26     1744.85     43.64 o 
   3   6   2      124.54      197.73     22.21 o 
   4   6   2       87.15      166.25     22.03 o 
   5   6   2        8.30       32.59     18.26 o 
   6   6   2       45.54       32.13     19.86 o 
   7   6   2       87.84       92.34     23.50 o 
   8   6   2        2.32       15.12     21.49 o 
   9   6   2       17.66       33.66     22.49 o 
  -9   7   2        9.76        9.88     23.59 o 
  -8   7   2      118.15      129.31     49.70 o 
  -7   7   2      416.55      461.05     38.31 o 
  -6   7   2      173.03      117.59     24.14 o 
  -5   7   2     1440.31     1502.41     52.60 o 
  -4   7   2       39.27       15.88     16.82 o 
  -3   7   2     1597.02     1696.98     50.05 o 
  -2   7   2       69.53      110.01     17.28 o 
  -1   7   2       66.43       76.87     16.45 o 
   0   7   2       97.42       98.62     23.52 o 
   1   7   2      275.14      296.04     22.48 o 
   2   7   2      233.56      309.45     24.45 o 
   3   7   2      791.42      739.37     34.94 o 
   4   7   2       92.30       55.71     19.61 o 
   5   7   2      690.29      730.36     39.40 o 
   6   7   2      115.40      100.55     22.92 o 
   7   7   2       55.97       67.26     22.70 o 
   8   7   2       61.98       36.38     22.11 o 
   9   7   2       18.43       22.07     24.03 o 
  -9   8   2       96.46      106.02     45.03 o 
  -8   8   2       12.65       14.52     22.68 o 
  -7   8   2      115.32       82.04     25.73 o 
  -6   8   2       12.56       31.53     21.13 o 
  -5   8   2        0.03        0.00     16.57 o 
  -4   8   2        0.22        0.00     19.80 o 
  -3   8   2     3257.17     3388.06     83.53 o 
  -2   8   2     1288.23     1360.23     52.85 o 
  -1   8   2      470.96      489.74     34.32 o 
   0   8   2       13.22        0.00     14.37 o 
   1   8   2     1356.35     1554.55     71.34 o 
   2   8   2       49.30       47.42     17.78 o 
   3   8   2       92.52      128.72     29.52 o 
   4   8   2      219.22      255.27     27.63 o 
   5   8   2      325.80      310.70     31.32 o 
   6   8   2       65.55       42.10     21.05 o 
   7   8   2        0.17        0.00     18.91 o 
   8   8   2        1.37        0.00     24.79 o 
  -8   9   2       18.40       55.81     32.92 o 
  -7   9   2      153.20      149.14     31.71 o 
  -6   9   2      154.96      209.24     35.89 o 
  -5   9   2      258.91      309.32     59.19 o 
  -4   9   2      162.40      127.00     41.49 o 
  -3   9   2      673.98      577.17     42.91 o 
  -2   9   2      102.30       85.69     23.74 o 
  -1   9   2        3.34       16.44     18.65 o 
   0   9   2        0.43        6.24     15.58 o 
   1   9   2       10.66        0.00     19.41 o 
   2   9   2      233.36      176.87     28.51 o 
   3   9   2      128.93       80.40     26.09 o 
   4   9   2      338.01      359.11     37.89 o 
   5   9   2      362.56      403.55     42.97 o 
   6   9   2       15.18       11.78     24.92 o 
   7   9   2       25.60       24.28     27.59 o 
  -7  10   2        4.29        1.63     28.02 o 
  -6  10   2       12.38        6.99     27.98 o 
  -5  10   2       67.50       95.79     41.30 o 
  -4  10   2       67.26       53.46     32.23 o 
  -3  10   2        5.87        0.00     36.46 o 
  -2  10   2       75.98      144.98     36.53 o 
  -1  10   2        2.19        0.00     18.30 o 
   0  10   2      995.96     1000.91     97.63 o 
   1  10   2       51.07       84.48     39.85 o 
   2  10   2      175.72      211.30     42.58 o 
   3  10   2       17.72        0.00     28.02 o 
   4  10   2      110.15      159.91     42.94 o 
   5  10   2       19.85        0.00     34.04 o 
   6  10   2       70.65        4.82     38.19 o 
  -6  11   2      116.29      105.24     61.24 o 
  -5  11   2        8.86       29.43     53.16 o 
  -4  11   2       60.10       35.30     34.39 o 
  -3  11   2       27.54       67.04     79.03 o 
  -2  11   2       27.43       46.30     33.95 o 
  -1  11   2        8.69        0.00     48.07 o 
   0  11   2        3.74       29.60     48.34 o 
   1  11   2        0.90       56.35     49.70 o 
   2  11   2       49.38       49.07     31.93 o 
   3  11   2       36.06       76.15     34.23 o 
   4  11   2       55.46       65.54     38.40 o 
   5  11   2       12.31       20.13     40.41 o 
  -4  12   2        0.02       18.24     34.28 o 
  -3  12   2       33.99      118.75     39.46 o 
  -2  12   2       13.29        0.00     45.90 o 
  -1  12   2       16.58        5.57     44.13 o 
   0  12   2       40.66       52.96     47.53 o 
   1  12   2       92.30      193.91     64.64 o 
   2  12   2       17.32        0.00     50.11 o 
   3  12   2       44.06       94.31     41.66 o 
 -11   0   3       12.24       25.67     30.09 o 
  -9   0   3      892.42      680.39     65.45 o 
  -7   0   3     2542.51     2555.18    138.51 o 
  -5   0   3    14361.90    14356.44    153.76 o 
  -3   0   3    12502.98    11511.19    141.99 o 
  -1   0   3     1489.21     1692.38     36.15 o 
   1   0   3    33201.45    35045.42    320.41 o 
   3   0   3      174.67       86.64     17.48 o 
   5   0   3      348.30      398.71     32.63 o 
   7   0   3      284.25       97.09     36.80 o 
   9   0   3       17.47       71.29     46.44 o 
 -11   1   3      165.74       85.89     28.52 o 
 -10   1   3      752.31      672.43     49.33 o 
  -9   1   3      169.72      225.05     48.76 o 
  -8   1   3       89.54      118.08     21.41 o 
  -7   1   3     1306.87     1263.95     52.31 o 
  -6   1   3       26.70       24.69     11.85 o 
  -5   1   3      357.17      317.28     18.55 o 
  -4   1   3     6550.97     6805.51     74.05 o 
  -3   1   3     7149.88     7181.58     59.67 o 
  -2   1   3     4823.26     4619.98     44.50 o 
  -1   1   3     9175.13     9054.30     98.30 o 
   0   1   3     4661.17     4780.68     52.40 o 
   1   1   3      129.31      144.46     11.15 o 
   2   1   3     1711.08     1661.69     32.33 o 
   3   1   3     9707.44     9974.35     96.21 o 
   4   1   3       55.92       75.45     13.36 o 
   5   1   3       45.81       21.63     12.79 o 
   6   1   3       69.76      113.24     18.64 o 
   7   1   3      457.34      490.33     39.88 o 
   8   1   3      331.60      307.54     33.88 o 
   9   1   3       63.89      102.67     37.30 o 
  10   1   3        0.06       31.23     51.87 o 
 -11   2   3        9.90       50.76     25.36 o 
 -10   2   3       16.56        6.95     48.14 o 
  -9   2   3      340.74      260.44     35.22 o 
  -8   2   3      939.62      794.30     40.33 o 
  -7   2   3      258.18      296.21     29.07 o 
  -6   2   3     6698.27     6113.23     74.87 o 
  -5   2   3      884.46      939.52     27.90 o 
  -4   2   3    13848.61    14432.55    131.70 o 
  -3   2   3     2520.63     2328.77     37.20 o 
  -2   2   3     4501.53     4416.71     47.42 o 
  -1   2   3     1749.25     1751.36     26.59 o 
   0   2   3      585.03      719.36     16.56 o 
   1   2   3     1452.38     1520.73     29.28 o 
   2   2   3     1727.52     1704.21     33.06 o 
   3   2   3     1098.54      944.68     28.22 o 
   4   2   3     4614.99     4577.75     64.91 o 
   5   2   3        3.06        0.00     12.46 o 
   6   2   3     1095.31     1075.62     85.13 o 
   7   2   3       90.31       53.19     22.38 o 
   8   2   3      134.16      153.23     35.06 o 
   9   2   3       77.89       90.94     38.09 o 
  10   2   3        3.57       36.73     38.02 o 
 -11   3   3      139.00      133.28     35.60 o 
 -10   3   3     1231.19     1382.33     68.77 o 
  -9   3   3       81.64       64.78     23.15 o 
  -8   3   3      325.13      367.70     31.50 o 
  -7   3   3        4.94        5.27     28.40 o 
  -6   3   3       99.45       60.44     17.78 o 
  -5   3   3       60.83       70.50     11.97 o 
  -4   3   3      809.09      940.48     26.21 o 
  -3   3   3        8.64        8.93      8.42 o 
  -2   3   3    29269.34    29385.04    185.22 o 
  -1   3   3      819.13      816.93     25.43 o 
   0   3   3    19091.16    19144.02    122.57 o 
   1   3   3     1813.01     1575.06     26.46 o 
   2   3   3     4395.54     4432.24     56.76 o 
   3   3   3        7.90       23.35     10.04 o 
   4   3   3       20.81       43.58     13.02 o 
   5   3   3       21.11        0.00     14.68 o 
   6   3   3      431.97      554.63     40.69 o 
   7   3   3        1.37        0.00     25.47 o 
   8   3   3       87.31      161.04     28.49 o 
   9   3   3       40.18       65.28     28.13 o 
  10   3   3       51.53       22.46     70.68 o 
 -11   4   3       13.23       21.86     52.01 o 
 -10   4   3       44.44       36.60     23.25 o 
  -9   4   3       49.73       41.18     21.19 o 
  -8   4   3      344.31      354.78     42.73 o 
  -7   4   3     1035.75     1209.57     47.01 o 
  -6   4   3     2064.26     1951.07     61.74 o 
  -5   4   3     3052.18     3056.58     62.92 o 
  -4   4   3     1961.55     1978.71     41.70 o 
  -3   4   3      864.91      721.76     23.71 o 
  -2   4   3     2430.23     2705.93     40.55 o 
  -1   4   3        1.56        7.05      9.66 o 
   0   4   3       55.43       31.12      7.98 o 
   1   4   3     3157.00     3217.35     41.30 o 
   2   4   3     1581.89     1663.99     37.10 o 
   3   4   3      852.64      802.45     24.14 o 
   4   4   3     2344.55     2100.78     50.20 o 
   5   4   3     1538.89     1456.31     86.57 o 
   6   4   3      536.26      545.00     45.11 o 
   7   4   3      129.04      119.39     22.76 o 
   8   4   3        8.20       15.65     19.73 o 
   9   4   3       16.85       17.98     22.38 o 
  10   4   3        3.21       25.78     26.04 o 
 -10   5   3        5.06       20.36     24.01 o 
  -9   5   3      191.71      152.18     28.41 o 
  -8   5   3        0.94       22.27     20.45 o 
  -7   5   3       33.68        1.78     16.92 o 
  -6   5   3        4.95        0.00     15.93 o 
  -5   5   3        0.59        0.76     17.24 o 
  -4   5   3       20.01       78.17     22.01 o 
  -3   5   3     2899.32     3331.45     52.22 o 
  -2   5   3      269.33      269.80     20.85 o 
  -1   5   3     5267.96     5539.65     69.81 o 
   0   5   3     2930.98     2774.77     61.20 o 
   1   5   3     3406.56     3027.69     43.05 o 
   2   5   3        4.00        0.00      9.16 o 
   3   5   3     2207.02     2496.94     81.12 o 
   4   5   3      659.03      713.67     33.18 o 
   5   5   3      337.20      378.23     28.50 o 
   6   5   3        2.98        0.00     15.63 o 
   7   5   3      224.45      237.30     42.53 o 
   8   5   3        0.02       16.12     18.87 o 
   9   5   3       24.07        9.82     30.42 o 
  10   5   3        0.36       15.76     35.64 o 
 -10   6   3       13.76       25.33     26.60 o 
  -9   6   3       30.40       17.60     21.02 o 
  -8   6   3      194.00      246.15     31.93 o 
  -7   6   3     1255.78     1361.45     62.43 o 
  -6   6   3        0.77       11.81     24.21 o 
  -5   6   3      690.39      746.55     53.68 o 
  -4   6   3      768.05      736.09     40.33 o 
  -3   6   3     1612.74     1410.14     35.46 o 
  -2   6   3       20.21        5.78     11.99 o 
  -1   6   3        2.05       12.80     12.64 o 
   0   6   3      195.24      134.38     16.58 o 
   1   6   3     1115.16      964.28     42.45 o 
   2   6   3      735.26      694.70     24.90 o 
   3   6   3      907.51      798.21     33.87 o 
   4   6   3      300.38      391.56     28.49 o 
   5   6   3      816.66      802.48     39.53 o 
   6   6   3       78.16       74.85     28.54 o 
   7   6   3       95.11      124.78     25.51 o 
   8   6   3       32.01       51.22     22.47 o 
   9   6   3       16.19       50.01     24.54 o 
  -9   7   3        7.84        0.00     23.40 o 
  -8   7   3       68.92       94.16     25.66 o 
  -7   7   3       25.71       34.28     19.93 o 
  -6   7   3      744.78      642.94     56.12 o 
  -5   7   3      347.69      365.94     31.76 o 
  -4   7   3      638.47      647.65     36.30 o 
  -3   7   3      519.23      595.34     92.34 o 
  -2   7   3     3244.11     3314.13     61.20 o 
  -1   7   3       88.85      146.56     18.84 o 
   0   7   3     2490.81     2512.78     52.91 o 
   1   7   3      958.04     1026.93     46.02 o 
   2   7   3      388.16      350.23     25.30 o 
   3   7   3       40.25       25.90     16.07 o 
   4   7   3       13.70       34.33     18.43 o 
   5   7   3       33.30       18.64     23.13 o 
   6   7   3       96.19       95.83     24.13 o 
   7   7   3       13.49       17.06     21.30 o 
   8   7   3       27.75       36.39     27.48 o 
   9   7   3        0.16       57.20     35.86 o 
  -8   8   3       29.99       45.06     26.52 o 
  -7   8   3       18.22       12.68     22.06 o 
  -6   8   3      624.27      650.60     42.55 o 
  -5   8   3       26.91       28.47     27.93 o 
  -4   8   3      810.45      821.04     64.37 o 
  -3   8   3        0.03        0.00     18.29 o 
  -2   8   3      774.01      760.71     42.77 o 
  -1   8   3      236.59      206.30     22.49 o 
   0   8   3        6.69       12.10     12.44 o 
   1   8   3       41.31        5.29     18.31 o 
   2   8   3      838.42      797.96     57.46 o 
   3   8   3       11.07       36.76     37.49 o 
   4   8   3      359.63      397.64     36.90 o 
   5   8   3      242.35      206.80     44.07 o 
   6   8   3      577.24      473.82     44.71 o 
   7   8   3       16.08       38.69     27.26 o 
   8   8   3        0.07        0.00     29.11 o 
  -8   9   3      137.18       83.26     42.72 o 
  -7   9   3       38.48       14.84     31.92 o 
  -6   9   3        0.52        0.00     31.20 o 
  -5   9   3       30.76        6.84     22.77 o 
  -4   9   3      197.74      198.50     45.76 o 
  -3   9   3      148.73      231.10     41.27 o 
  -2   9   3     1524.41     1497.63     74.36 o 
  -1   9   3     1128.33      977.42     89.76 o 
   0   9   3      144.43      149.44     26.24 o 
   1   9   3      382.81      359.08     78.22 o 
   2   9   3       46.48       32.76     50.04 o 
   3   9   3        1.23       58.97     33.61 o 
   4   9   3       38.21       40.79     32.69 o 
   5   9   3        5.86       37.18     34.45 o 
   6   9   3      154.60       73.99     50.24 o 
   7   9   3        0.14        0.00     40.06 o 
  -7  10   3      105.13       89.83     55.13 o 
  -6  10   3        7.60       41.13     30.63 o 
  -5  10   3      197.92      145.69     41.86 o 
  -4  10   3       59.87       94.48     34.49 o 
  -3  10   3      413.99      405.84     51.40 o 
  -2  10   3        1.62        0.00     30.08 o 
  -1  10   3       27.20        0.00     27.09 o 
   0  10   3       10.95        0.00     33.00 o 
   1  10   3       95.42       86.93     36.59 o 
   2  10   3       15.29       60.21     31.53 o 
   3  10   3      287.02      217.94     46.00 o 
   4  10   3        2.32        0.00     29.95 o 
   5  10   3       23.56       93.24     41.04 o 
   6  10   3        8.62       26.75     35.48 o 
  -5  11   3        5.83       32.95     43.86 o 
  -4  11   3        0.06        0.00     62.12 o 
  -3  11   3       77.51       17.06     33.18 o 
  -2  11   3       29.86       27.48     32.28 o 
  -1  11   3       88.11       84.05     54.59 o 
   0  11   3       31.55      152.76     58.93 o 
   1  11   3      107.37      100.62     59.20 o 
   2  11   3        3.16       12.47     28.32 o 
   3  11   3       55.47       48.05     34.64 o 
   4  11   3        0.64       20.91     34.90 o 
   5  11   3        2.53        0.00     50.79 o 
  -3  12   3        0.14       12.46     36.29 o 
  -2  12   3       16.09       29.87     48.48 o 
  -1  12   3        0.67        0.00     47.12 o 
   0  12   3       10.34        0.00     47.80 o 
   1  12   3        1.81        0.00     36.94 o 
   2  12   3       24.44       21.18     59.34 o 
   3  12   3        7.18       15.73     38.14 o 
 -10   0   4      997.66      829.94     78.83 o 
  -8   0   4      897.45     1055.32     49.44 o 
  -6   0   4        0.91       21.74     15.69 o 
  -4   0   4     2172.80     2242.26     48.58 o 
  -2   0   4    15066.44    14281.99    129.80 o 
   0   0   4     4843.05     5115.91     92.88 o 
   2   0   4      198.68      352.57     25.43 o 
   4   0   4     4348.98     4369.96     92.51 o 
   6   0   4      185.13      362.34     37.27 o 
   8   0   4      321.22      396.51     69.25 o 
  10   0   4       49.35       65.32     50.79 o 
 -11   1   4       13.32       65.98     27.83 o 
 -10   1   4        2.16        0.00     20.09 o 
  -9   1   4       34.96       19.39     19.59 o 
  -8   1   4      858.12      897.09     42.97 o 
  -7   1   4      972.30     1001.83     31.60 o 
  -6   1   4     7863.59     7855.29     80.32 o 
  -5   1   4     2343.89     2145.92     54.07 o 
  -4   1   4     2211.81     2226.63     47.55 o 
  -3   1   4     7948.42     7905.32     71.18 o 
  -2   1   4      528.08      491.97     15.68 o 
  -1   1   4        5.85        9.30      7.58 o 
   0   1   4     7697.20     7706.04     81.89 o 
   1   1   4      721.56      773.47     42.06 o 
   2   1   4     9486.80    10080.89     94.67 o 
   3   1   4     1381.41     1405.82     34.53 o 
   4   1   4      882.17      951.71     32.22 o 
   5   1   4      261.72      231.25     21.20 o 
   6   1   4      709.90      673.05     32.70 o 
   7   1   4       93.34       68.56     23.88 o 
   8   1   4       82.09      129.68     49.29 o 
   9   1   4       67.12       18.79     30.42 o 
  10   1   4        3.62        0.00     30.85 o 
 -11   2   4      230.36      156.45     36.57 o 
 -10   2   4      271.11      240.45     33.02 o 
  -9   2   4     3054.19     3071.76     77.08 o 
  -8   2   4      548.63      526.85     41.47 o 
  -7   2   4      368.20      386.22     29.49 o 
  -6   2   4      123.31      146.07     17.13 o 
  -5   2   4      540.20      473.29     22.04 o 
  -4   2   4      562.58      591.98     19.70 o 
  -3   2   4    14886.29    15803.80    105.63 o 
  -2   2   4     3616.81     3908.07     47.76 o 
  -1   2   4    14195.18    13856.97    158.48 o 
   0   2   4      740.20      753.51     28.62 o 
   1   2   4     7125.50     6783.05     90.81 o 
   2   2   4      825.00      750.13     30.39 o 
   3   2   4      423.35      446.07     22.03 o 
   4   2   4      920.35      852.49     30.77 o 
   5   2   4       50.53       84.99     16.84 o 
   6   2   4       20.55       32.01     20.14 o 
   7   2   4      348.39      429.79     37.37 o 
   8   2   4       60.74       81.79     28.70 o 
   9   2   4      117.10      106.02     35.42 o 
  10   2   4        0.02        0.00     52.14 o 
 -11   3   4        2.30       29.88     27.49 o 
 -10   3   4        0.26        0.00     19.03 o 
  -9   3   4      250.28      250.39     30.14 o 
  -8   3   4      191.62      175.20     25.27 o 
  -7   3   4     1925.78     2229.12     60.14 o 
  -6   3   4      698.57      633.80     42.51 o 
  -5   3   4     6729.04     6757.28     77.74 o 
  -4   3   4     2228.13     2431.67     48.74 o 
  -3   3   4     5070.50     4397.05     54.54 o 
  -2   3   4       69.51      114.28     12.45 o 
  -1   3   4      790.46     1024.29     27.73 o 
   0   3   4       24.52       21.65      6.35 o 
   1   3   4     2662.63     2334.66     38.75 o 
   2   3   4       16.09        0.69      9.09 o 
   3   3   4     4896.78     4904.27     67.28 o 
   4   3   4       41.77       82.02     15.66 o 
   5   3   4     1368.51     1362.29     50.70 o 
   6   3   4       15.20        0.00     18.96 o 
   7   3   4      545.48      492.12     60.08 o 
   8   3   4       27.59       37.78     22.99 o 
   9   3   4        4.65       41.08     28.89 o 
  10   3   4        0.00        0.00     32.14 o 
 -11   4   4       86.74      125.33     53.91 o 
 -10   4   4      334.55      337.64     36.65 o 
  -9   4   4      492.68      508.26     39.22 o 
  -8   4   4      283.29      295.66     35.89 o 
  -7   4   4      559.74      509.84     40.11 o 
  -6   4   4       14.62       32.65     17.84 o 
  -5   4   4       15.57        3.56     14.86 o 
  -4   4   4     1833.16     1799.53     37.96 o 
  -3   4   4      412.78      409.89     19.51 o 
  -2   4   4     3947.07     3433.71     51.72 o 
  -1   4   4     7185.69     7993.23     81.37 o 
   0   4   4     6153.77     6404.74     57.34 o 
   1   4   4     5411.92     5207.14     55.52 o 
   2   4   4      171.56      161.33     13.50 o 
   3   4   4      484.11      434.36     23.90 o 
   4   4   4      281.33      321.89     28.70 o 
   5   4   4      301.49      295.45     31.87 o 
   6   4   4       89.31       58.34     23.60 o 
   7   4   4      125.98      114.54     27.80 o 
   8   4   4        8.95       28.78     39.11 o 
   9   4   4        0.12        0.00     22.39 o 
  10   4   4       29.80       22.90     30.53 o 
 -10   5   4       82.73       89.96     26.00 o 
  -9   5   4       15.93       14.23     20.38 o 
  -8   5   4     1034.85     1167.30     52.32 o 
  -7   5   4        1.04       23.46     19.25 o 
  -6   5   4     2439.76     2291.90     92.61 o 
  -5   5   4        0.24        2.94     15.19 o 
  -4   5   4     2986.52     3196.99     64.59 o 
  -3   5   4       63.03       35.72     12.31 o 
  -2   5   4     1513.17     1470.48     36.62 o 
  -1   5   4        0.01        0.00      7.98 o 
   0   5   4      188.61      243.05     17.58 o 
   1   5   4      390.06      591.69     20.96 o 
   2   5   4     3855.69     3780.75     51.91 o 
   3   5   4       90.21      146.83     18.49 o 
   4   5   4      718.68      752.81     34.50 o 
   5   5   4      324.75      363.38     36.49 o 
   6   5   4      224.73      199.59     26.81 o 
   7   5   4        8.59        1.22     18.07 o 
   8   5   4        1.95        0.00     21.15 o 
   9   5   4        0.01        0.00     21.08 o 
 -10   6   4      104.10      170.96     46.42 o 
  -9   6   4       58.36       81.26     25.30 o 
  -8   6   4       11.21       22.91     21.93 o 
  -7   6   4       55.75       55.65     22.01 o 
  -6   6   4       33.71      110.65     30.14 o 
  -5   6   4      496.49      407.93     31.12 o 
  -4   6   4        8.73       17.66     15.98 o 
  -3   6   4     1353.65     1477.34     44.57 o 
  -2   6   4     2877.17     2605.39     51.77 o 
  -1   6   4      736.85      631.51     27.32 o 
   0   6   4     3896.91     3659.54     74.20 o 
   1   6   4      653.56      754.29     30.00 o 
   2   6   4      306.52      344.88     20.33 o 
   3   6   4      120.71      158.29     24.30 o 
   4   6   4       51.91       34.95     17.17 o 
   5   6   4        0.02        0.00     16.22 o 
   6   6   4       31.02       20.17     18.12 o 
   7   6   4        8.04       31.12     21.76 o 
   8   6   4       38.26       50.84     24.05 o 
   9   6   4       15.49       36.36     28.84 o 
  -9   7   4       77.83       59.82     32.13 o 
  -8   7   4      311.52      322.23     43.41 o 
  -7   7   4      801.28      846.02     58.24 o 
  -6   7   4      613.44      464.80     43.49 o 
  -5   7   4      467.02      430.94     74.62 o 
  -4   7   4      139.31      143.35     28.38 o 
  -3   7   4     1157.25     1075.44     63.18 o 
  -2   7   4       19.17        0.00     16.16 o 
  -1   7   4      204.74      229.46     26.34 o 
   0   7   4      114.03      135.62     23.31 o 
   1   7   4      396.40      424.77     32.23 o 
   2   7   4       93.73      106.71     31.88 o 
   3   7   4      412.89      417.44     76.79 o 
   4   7   4      245.89      217.28     78.55 o 
   5   7   4      250.80      300.89     45.28 o 
   6   7   4        0.06       38.38     24.17 o 
   7   7   4       72.77       62.14     29.43 o 
   8   7   4       12.63       26.24     29.48 o 
  -8   8   4        7.48        0.00     24.32 o 
  -7   8   4       21.17        0.00     23.52 o 
  -6   8   4       17.41        0.00     23.02 o 
  -5   8   4        8.45       44.39     25.14 o 
  -4   8   4        6.68       22.25     26.92 o 
  -3   8   4      581.96      505.41     70.07 o 
  -2   8   4       23.28        9.49     23.52 o 
  -1   8   4     4103.80     3880.37     85.72 o 
   0   8   4      936.45     1057.47     66.08 o 
   1   8   4      453.35      481.67     83.24 o 
   2   8   4        4.51        0.00     21.77 o 
   3   8   4      112.07      134.11     61.31 o 
   4   8   4       37.41       39.48     31.30 o 
   5   8   4       16.37       25.56     33.20 o 
   6   8   4       56.99       74.25     35.13 o 
   7   8   4      126.64       84.20     38.37 o 
  -7   9   4       73.92       31.78     29.22 o 
  -6   9   4      191.79      236.40     40.71 o 
  -5   9   4      348.34      302.04     84.39 o 
  -4   9   4      167.16      207.92     40.56 o 
  -3   9   4      192.07      169.14     38.93 o 
  -2   9   4        8.89       22.53     26.59 o 
  -1   9   4      298.69      365.21     43.49 o 
   0   9   4        4.84       28.81     22.38 o 
   1   9   4      198.19      152.64     36.75 o 
   2   9   4       20.41       43.97     30.37 o 
   3   9   4       35.43        0.00     28.22 o 
   4   9   4      126.56      130.60     40.82 o 
   5   9   4        4.89       14.64     57.10 o 
   6   9   4       97.75      133.31     42.63 o 
  -7  10   4       14.94        0.00     50.24 o 
  -6  10   4        0.40       45.89     38.10 o 
  -5  10   4        3.04       24.02     30.99 o 
  -4  10   4       93.86       73.69     56.35 o 
  -3  10   4      141.92       93.82     57.78 o 
  -2  10   4      288.89      380.65     59.61 o 
  -1  10   4       27.54       24.26     21.73 o 
   0  10   4      103.29      111.08     50.65 o 
   1  10   4        7.69       26.17     30.51 o 
   2  10   4      249.34      350.83     50.13 o 
   3  10   4        4.72        0.00     31.71 o 
   4  10   4        0.61        7.38     32.71 o 
   5  10   4        2.65        1.17     35.31 o 
  -5  11   4        1.58        0.00     32.76 o 
  -4  11   4      160.17      113.06     62.74 o 
  -3  11   4        0.03        3.17     26.88 o 
  -2  11   4        4.82       21.13     43.11 o 
  -1  11   4        2.08      107.68     56.62 o 
   0  11   4       45.30        0.00     45.08 o 
   1  11   4        1.15       17.38     52.14 o 
   2  11   4       77.38       48.24     61.99 o 
   3  11   4        3.57        2.30     33.47 o 
   4  11   4       36.67       14.98     40.18 o 
  -2  12   4       23.98        0.00     44.27 o 
  -1  12   4       93.13       73.87     58.80 o 
   0  12   4       13.48       41.42     58.93 o 
   1  12   4        0.96        0.00     47.80 o 
 -11   0   5        9.78       70.93     39.18 o 
  -9   0   5     1554.78     1363.85     74.70 o 
  -7   0   5     5336.42     5595.45    102.14 o 
  -5   0   5     9007.19     9055.75    117.87 o 
  -3   0   5    14332.12    14409.81    141.77 o 
  -1   0   5       18.92        4.78     10.92 o 
   1   0   5     2688.06     2925.45     62.12 o 
   3   0   5    26462.51    25725.40    410.63 o 
   5   0   5       47.07       24.17     21.53 o 
   7   0   5       15.29        0.00     26.07 o 
   9   0   5        0.04       18.33     49.16 o 
 -11   1   5      301.11      257.40     40.06 o 
 -10   1   5      132.04      124.21     36.23 o 
  -9   1   5      735.33      798.40     62.92 o 
  -8   1   5     1245.43     1254.81     41.54 o 
  -7   1   5       14.73       27.52     13.15 o 
  -6   1   5        0.01        0.08     10.23 o 
  -5   1   5     1973.25     1924.26     36.61 o 
  -4   1   5      817.33      764.73     24.33 o 
  -3   1   5     6290.76     6479.85     64.39 o 
  -2   1   5    13323.80    13004.45    109.59 o 
  -1   1   5    15861.69    16011.84    127.07 o 
   0   1   5     4876.17     5084.69     54.91 o 
   1   1   5     6117.16     5841.23     65.38 o 
   2   1   5      360.22      369.96     22.48 o 
   3   1   5       11.69       27.37     12.37 o 
   4   1   5        3.18        9.16     13.27 o 
   5   1   5      116.21       55.38     16.64 o 
   6   1   5      140.00      154.87     22.92 o 
   7   1   5       30.27       82.96     24.03 o 
   8   1   5       27.07       67.98     41.21 o 
   9   1   5       13.37       26.99     31.39 o 
  10   1   5       25.32        0.00     30.62 o 
 -11   2   5        4.99        0.00     25.21 o 
 -10   2   5      200.33      179.20     31.00 o 
  -9   2   5       28.38       46.22     24.74 o 
  -8   2   5      169.72      135.66     35.97 o 
  -7   2   5     1736.34     1769.45     53.02 o 
  -6   2   5     5621.02     5402.29     73.06 o 
  -5   2   5      984.16     1089.60     28.46 o 
  -4   2   5     4429.46     4383.40     51.28 o 
  -3   2   5      216.27      177.04     12.73 o 
  -2   2   5     4889.98     4874.33     58.51 o 
  -1   2   5       11.50        5.14     11.30 o 
   0   2   5       11.37       38.31     12.63 o 
   1   2   5       23.48       14.63      9.29 o 
   2   2   5     3305.36     2991.26     61.27 o 
   3   2   5       18.88       15.07     11.85 o 
   4   2   5     1357.86     1325.97     52.15 o 
   5   2   5      119.68      155.24     20.42 o 
   6   2   5      233.53      185.74     33.64 o 
   7   2   5        0.52        0.00     20.79 o 
   8   2   5        4.06        0.00     26.23 o 
   9   2   5       12.83        4.55     34.90 o 
  10   2   5        4.99        0.00     31.73 o 
 -11   3   5        0.25        0.00     25.05 o 
 -10   3   5      408.96      422.51     38.68 o 
  -9   3   5      303.83      273.80     30.75 o 
  -8   3   5     1723.76     1649.65     54.35 o 
  -7   3   5       55.84       21.27     17.78 o 
  -6   3   5        0.22       16.15     15.53 o 
  -5   3   5      187.48      206.23     15.88 o 
  -4   3   5     2009.22     2202.72     35.97 o 
  -3   3   5      648.49      747.73     28.75 o 
  -2   3   5     7520.96     6870.04     72.13 o 
  -1   3   5       20.66       32.93     14.44 o 
   0   3   5    13434.90    13826.79    148.63 o 
   1   3   5      317.82      337.03     17.67 o 
   2   3   5     2394.74     2534.22     46.26 o 
   3   3   5        0.93        6.05     14.80 o 
   4   3   5       37.71       43.38     14.29 o 
   5   3   5      133.97      138.43     24.93 o 
   6   3   5       78.13      122.51     33.44 o 
   7   3   5        1.12        8.56     21.18 o 
   8   3   5      107.64      142.72     51.08 o 
   9   3   5        1.60        0.00     24.13 o 
 -10   4   5       12.73       40.74     23.61 o 
  -9   4   5       13.52       12.38     21.63 o 
  -8   4   5      655.56      652.84     40.39 o 
  -7   4   5     1539.11     1583.32     52.99 o 
  -6   4   5     2204.74     2128.58     57.16 o 
  -5   4   5     3242.45     3177.88     55.06 o 
  -4   4   5      978.66     1113.90     37.07 o 
  -3   4   5     2423.70     2396.57     42.32 o 
  -2   4   5        5.54        0.00      8.68 o 
  -1   4   5      173.67      127.03     13.96 o 
   0   4   5       14.45        0.00      6.58 o 
   1   4   5     1837.68     1811.33     31.41 o 
   2   4   5       89.78       81.00     14.24 o 
   3   4   5     1556.14     1771.61     51.33 o 
   4   4   5      440.59      353.76     30.26 o 
   5   4   5      147.61      123.19     33.05 o 
   6   4   5      291.45      340.45     35.46 o 
   7   4   5       94.70       97.31     28.29 o 
   8   4   5       36.45       12.71     26.61 o 
   9   4   5        0.76        0.00     22.69 o 
 -10   5   5       32.37       13.24     28.93 o 
  -9   5   5      773.58      773.18     49.82 o 
  -8   5   5        0.10        0.00     17.24 o 
  -7   5   5       36.65       20.79     18.13 o 
  -6   5   5        2.99        0.00     16.80 o 
  -5   5   5     1046.43     1136.68     42.50 o 
  -4   5   5       10.15       24.42     12.89 o 
  -3   5   5     3542.11     3734.01     82.65 o 
  -2   5   5      230.34      171.34     22.74 o 
  -1   5   5     3113.01     3143.71     69.03 o 
   0   5   5        2.54        5.98     22.21 o 
   1   5   5     1795.99     1975.39     55.75 o 
   2   5   5      750.81      916.67     27.67 o 
   3   5   5       55.98       65.22     16.75 o 
   4   5   5        1.23       16.71     15.90 o 
   5   5   5        6.48       11.28     16.84 o 
   6   5   5       29.49       62.48     21.53 o 
   7   5   5      190.23      270.15     31.71 o 
   8   5   5        0.14        1.38     24.27 o 
   9   5   5       46.58       69.87     39.45 o 
 -10   6   5        6.19        4.07     47.39 o 
  -9   6   5      131.83      163.83     37.08 o 
  -8   6   5      261.31      350.58     42.72 o 
  -7   6   5     1119.97     1261.27     80.01 o 
  -6   6   5     1245.11     1333.39     62.57 o 
  -5   6   5     4003.04     3955.11     96.88 o 
  -4   6   5        2.27        9.91     19.52 o 
  -3   6   5       82.51       48.46     19.37 o 
  -2   6   5      143.90      155.78     24.43 o 
  -1   6   5       31.59       18.40     15.46 o 
   0   6   5      114.19       55.43     19.90 o 
   1   6   5     1102.39      975.40     43.62 o 
   2   6   5      495.61      503.45     33.11 o 
   3   6   5      731.78      681.24    110.87 o 
   4   6   5      270.18      369.29     86.97 o 
   5   6   5      180.25      161.75     29.41 o 
   6   6   5       13.89       37.77     24.17 o 
   7   6   5       58.14       29.31     33.47 o 
   8   6   5        3.15       31.79     32.59 o 
  -9   7   5       51.52        0.87     28.16 o 
  -8   7   5      199.29      177.38     37.77 o 
  -7   7   5       86.30       95.02     30.11 o 
  -6   7   5       69.33       58.01     31.16 o 
  -5   7   5       77.79      129.75     28.79 o 
  -4   7   5        1.19       19.70     26.22 o 
  -3   7   5       23.21        8.11     27.63 o 
  -2   7   5     1195.78     1249.16     57.81 o 
  -1   7   5      540.08      755.21     52.78 o 
   0   7   5     2069.75     2287.10     65.57 o 
   1   7   5       82.59       58.47     21.60 o 
   2   7   5      206.91      216.64     44.27 o 
   3   7   5       51.05        0.00     39.92 o 
   4   7   5        1.65        0.00     23.36 o 
   5   7   5       31.04       17.88     52.62 o 
   6   7   5       38.59       27.08     35.39 o 
   7   7   5        0.43        9.39     37.55 o 
  -8   8   5      345.58      461.25    101.48 o 
  -7   8   5        0.55       22.87     28.98 o 
  -6   8   5      321.86      342.77     60.13 o 
  -5   8   5       29.83       49.16     43.72 o 
  -4   8   5      670.69      625.12     56.58 o 
  -3   8   5        5.53        8.42     27.73 o 
  -2   8   5        0.26       26.37     24.10 o 
  -1   8   5       63.22       55.32     21.74 o 
   0   8   5      151.58      179.39     26.72 o 
   1   8   5      273.88      270.77     41.67 o 
   2   8   5      290.14      215.09     72.58 o 
   3   8   5        5.31        0.00     35.31 o 
   4   8   5      327.05      405.93     53.69 o 
   5   8   5        6.74        7.89     67.90 o 
   6   8   5        1.25       35.62     33.76 o 
   7   8   5       83.61      123.13     47.66 o 
  -7   9   5       14.31       15.15     31.34 o 
  -6   9   5       51.16       36.14     31.17 o 
  -5   9   5       22.53       17.85     31.96 o 
  -4   9   5       92.96      173.53     52.96 o 
  -3   9   5       47.36        7.74     39.65 o 
  -2   9   5      417.86      432.55     50.28 o 
  -1   9   5      203.98      171.79     73.06 o 
   0   9   5      935.11      842.09     61.10 o 
   1   9   5      308.87      316.22     44.45 o 
   2   9   5        5.38       24.14     31.25 o 
   3   9   5       46.71        4.73     29.68 o 
   4   9   5        8.70        0.41     36.05 o 
   5   9   5       17.08        6.29     55.06 o 
   6   9   5        1.33        0.00     29.52 o 
  -6  10   5        2.73       19.62     36.48 o 
  -5  10   5      282.72      216.02     49.35 o 
  -4  10   5        4.02       25.80     30.43 o 
  -3  10   5       87.73      126.14     48.61 o 
  -2  10   5       47.57       24.51     48.55 o 
  -1  10   5       76.77       39.79     39.65 o 
   0  10   5        4.91       18.06     26.36 o 
   1  10   5      273.97      285.21     48.71 o 
   2  10   5       25.28        0.00     24.68 o 
   3  10   5       92.56       71.84     38.35 o 
   4  10   5       11.56        6.64     33.42 o 
   5  10   5       90.17      132.08     50.15 o 
  -5  11   5      121.45      229.49     76.18 o 
  -4  11   5        7.34       30.49     34.78 o 
  -3  11   5       53.19       42.39     37.06 o 
  -2  11   5       18.15        0.00     40.60 o 
  -1  11   5      155.49      171.64     62.74 o 
   0  11   5       22.12       84.73     53.64 o 
   1  11   5       27.78       62.52     38.83 o 
   2  11   5       18.34       37.35     35.06 o 
   3  11   5        2.65       32.07     54.38 o 
   4  11   5        2.15        0.00     55.40 o 
 -10   0   6     1112.97     1249.26     79.42 o 
  -8   0   6     1341.59     1509.98     58.08 o 
  -6   0   6        2.26        6.01     14.84 o 
  -4   0   6     3660.02     3720.46    125.93 o 
  -2   0   6    13260.08    12481.33    156.56 o 
   0   0   6     4685.85     4595.39    114.06 o 
   2   0   6      217.90      198.38     41.01 o 
   4   0   6      645.71      774.96     67.62 o 
   6   0   6        8.69        0.00     22.59 o 
   8   0   6       96.71      149.10     56.90 o 
 -11   1   6       31.63       38.73     26.22 o 
 -10   1   6      138.07      145.17     29.93 o 
  -9   1   6      282.00      303.15     29.45 o 
  -8   1   6      716.09      749.22     35.47 o 
  -7   1   6      358.91      418.21     26.80 o 
  -6   1   6     8178.21     8005.58     84.64 o 
  -5   1   6     1792.73     1685.57     34.98 o 
  -4   1   6     7574.88     8129.21     81.86 o 
  -3   1   6      441.13      366.00     15.81 o 
  -2   1   6      477.39      407.38     21.91 o 
  -1   1   6      920.05     1060.41     26.07 o 
   0   1   6      120.23      162.58     12.88 o 
   1   1   6      711.35      712.92     25.22 o 
   2   1   6     4727.86     4561.36     64.73 o 
   3   1   6      570.76      654.27     41.44 o 
   4   1   6     3215.43     3554.54     64.69 o 
   5   1   6      119.29      176.28     26.62 o 
   6   1   6        5.24       11.42     17.51 o 
   7   1   6        4.21        0.00     19.81 o 
   8   1   6        1.53        0.00     24.20 o 
   9   1   6        3.86        0.00     34.97 o 
 -11   2   6      268.99      231.56     47.94 o 
 -10   2   6      426.79      440.23     82.89 o 
  -9   2   6      548.65      574.50     40.40 o 
  -8   2   6      548.96      669.01     33.99 o 
  -7   2   6     1795.62     1794.54     95.61 o 
  -6   2   6     1228.50     1292.54     37.38 o 
  -5   2   6     1043.60      992.36     35.37 o 
  -4   2   6      113.91      152.54     14.74 o 
  -3   2   6     4667.60     4987.62     55.40 o 
  -2   2   6      263.61      173.09     28.78 o 
  -1   2   6    10028.52    10368.48    124.52 o 
   0   2   6      377.41      339.05     44.81 o 
   1   2   6     4127.22     3895.17     60.75 o 
   2   2   6      199.47      192.93     17.36 o 
   3   2   6      167.57      175.59     18.29 o 
   4   2   6        8.48       23.08     14.91 o 
   5   2   6      239.59      327.01     27.30 o 
   6   2   6      210.06      228.03     46.74 o 
   7   2   6       95.95       87.80     35.00 o 
   8   2   6       26.97      101.48     29.67 o 
   9   2   6       28.40       45.76     35.11 o 
 -11   3   6        5.04        0.00     48.21 o 
 -10   3   6       64.64       32.95     22.88 o 
  -9   3   6     1026.92     1074.81     50.47 o 
  -8   3   6       58.68       44.65     24.10 o 
  -7   3   6     2114.77     2341.21     74.80 o 
  -6   3   6       37.08       21.97     16.80 o 
  -5   3   6     4206.82     4024.25     71.95 o 
  -4   3   6      600.23      504.58     26.39 o 
  -3   3   6     3413.84     3388.12     63.91 o 
  -2   3   6      717.99      702.18     33.85 o 
  -1   3   6      856.06      724.83     33.96 o 
   0   3   6      414.44      352.93     59.53 o 
   1   3   6      461.33      447.34     19.66 o 
   2   3   6      159.50      138.83     21.01 o 
   3   3   6     1007.78     1132.83     36.00 o 
   4   3   6      244.93      338.04     25.18 o 
   5   3   6      452.75      460.77     36.32 o 
   6   3   6        2.54       26.60     20.86 o 
   7   3   6       32.59       12.64     23.03 o 
   8   3   6        7.76        0.00     33.81 o 
   9   3   6       22.49       33.23     28.34 o 
 -10   4   6      168.26      145.81     36.34 o 
  -9   4   6      131.57       99.37     40.83 o 
  -8   4   6      368.02      342.20     41.83 o 
  -7   4   6      279.10      200.81     59.62 o 
  -6   4   6        0.51        8.87     21.84 o 
  -5   4   6      134.92      127.62     21.79 o 
  -4   4   6     2569.68     2536.90     57.33 o 
  -3   4   6      800.49      913.17     40.31 o 
  -2   4   6     4424.48     4394.16     82.93 o 
  -1   4   6      576.47      703.48     35.90 o 
   0   4   6     4002.49     4219.74     80.69 o 
   1   4   6     1387.03     1269.50     45.91 o 
   2   4   6      379.19      391.26     29.64 o 
   3   4   6       82.61       52.79     19.15 o 
   4   4   6        4.03       44.11     27.82 o 
   5   4   6       11.52       22.37     26.28 o 
   6   4   6        2.21        0.00     40.06 o 
   7   4   6      100.14      138.03     39.74 o 
   8   4   6       18.25       58.96     35.98 o 
   9   4   6        5.44        3.38     37.20 o 
 -10   5   6        1.63        0.03     46.95 o 
  -9   5   6        2.21       23.67     26.96 o 
  -8   5   6     1419.39     1608.91     72.28 o 
  -7   5   6       69.59      100.71     28.79 o 
  -6   5   6     3429.01     3385.28     91.12 o 
  -5   5   6        0.98        8.66     20.51 o 
  -4   5   6     2909.64     2718.97     72.45 o 
  -3   5   6        2.19       10.95     17.03 o 
  -2   5   6       49.51       31.78     25.19 o 
  -1   5   6      121.47       66.10     19.40 o 
   0   5   6      183.39      118.65     22.08 o 
   1   5   6       18.02        6.80     16.90 o 
   2   5   6      329.55      242.70     34.13 o 
   3   5   6      299.17      203.45     36.63 o 
   4   5   6     1963.43     2098.03    173.68 o 
   5   5   6        7.48       45.74     29.45 o 
   6   5   6        3.78        0.00     23.98 o 
   7   5   6       57.81        0.00     40.33 o 
   8   5   6        7.39        0.00     27.16 o 
  -9   6   6       75.31      130.07     34.17 o 
  -8   6   6      227.05      144.55     41.82 o 
  -7   6   6        6.26        0.00     24.53 o 
  -6   6   6      184.80      190.28     64.77 o 
  -5   6   6      357.56      474.49     56.74 o 
  -4   6   6     1956.94     2044.75     83.87 o 
  -3   6   6       73.31       45.27     21.42 o 
  -2   6   6     1736.38     1473.00     53.73 o 
  -1   6   6      825.48      758.75     50.93 o 
   0   6   6     1775.82     1701.81     57.78 o 
   1   6   6      153.85      231.95     44.24 o 
   2   6   6      296.60      313.15     30.84 o 
   3   6   6       98.35      210.99    110.81 o 
   4   6   6        0.16        0.00     33.07 o 
   5   6   6        0.49        7.76     27.50 o 
   6   6   6        7.57        3.77     28.59 o 
   7   6   6        1.66        0.00     31.24 o 
   8   6   6        8.80        0.00     34.07 o 
  -9   7   6       80.07       81.53     46.10 o 
  -8   7   6       67.65      103.33     35.57 o 
  -7   7   6      634.91      560.94     52.58 o 
  -6   7   6      827.86      799.50     55.26 o 
  -5   7   6     2249.15     1946.98     89.87 o 
  -4   7   6      939.30      955.67     64.87 o 
  -3   7   6        3.15        0.00     23.83 o 
  -2   7   6        2.92        0.00     18.99 o 
  -1   7   6        0.04        0.00     18.70 o 
   0   7   6       47.45       36.55     20.83 o 
   1   7   6      223.86      267.85     30.81 o 
   2   7   6      404.73      411.00     48.63 o 
   3   7   6      281.41      324.72     46.42 o 
   4   7   6       88.05       90.13     35.04 o 
   5   7   6       69.87       49.47     33.88 o 
   6   7   6       43.42       33.58     48.27 o 
   7   7   6        3.44       37.70     39.62 o 
  -8   8   6        0.01        0.00     27.16 o 
  -7   8   6       14.66        0.00     28.24 o 
  -6   8   6        0.08       21.59     33.22 o 
  -5   8   6      290.44      337.21     49.84 o 
  -4   8   6       14.19       12.50     28.68 o 
  -3   8   6      653.63      612.50     64.03 o 
  -2   8   6        2.61        0.00     30.21 o 
  -1   8   6      618.30      568.51     51.03 o 
   0   8   6       25.66       47.58     22.72 o 
   1   8   6     1163.96     1162.22    105.10 o 
   2   8   6      256.71      280.33     46.03 o 
   3   8   6       13.27       30.35     31.59 o 
   4   8   6        2.54        0.00     29.79 o 
   5   8   6       10.60       14.76     34.18 o 
   6   8   6       20.69       51.99     36.89 o 
  -7   9   6      108.94      134.76     48.48 o 
  -6   9   6      368.22      351.61     71.56 o 
  -5   9   6       88.33       44.27     46.03 o 
  -4   9   6      248.29      284.48     48.63 o 
  -3   9   6       56.32        4.58     29.10 o 
  -2   9   6        0.07        0.00     38.43 o 
  -1   9   6       25.17        0.00     47.50 o 
   0   9   6      151.32      110.64     34.61 o 
   1   9   6       11.98       70.48     31.75 o 
   2   9   6       37.30       68.43     71.43 o 
   3   9   6      112.13      145.66     41.88 o 
   4   9   6        0.11       22.07     36.25 o 
   5   9   6       12.95        0.00     38.50 o 
  -6  10   6        1.77        0.00     46.58 o 
  -5  10   6        2.07        0.00     33.58 o 
  -4  10   6      113.09      135.91     41.19 o 
  -3  10   6        5.67        0.00     47.12 o 
  -2  10   6      330.87      391.31     52.55 o 
  -1  10   6       47.18       21.05     39.92 o 
   0  10   6      130.61      182.84     41.76 o 
   1  10   6       12.48        6.31     30.49 o 
   2  10   6        2.19       15.76     30.77 o 
   3  10   6        2.81        7.06     33.95 o 
   4  10   6        1.81       16.18     36.04 o 
  -4  11   6      266.45      252.98     76.72 o 
  -3  11   6        3.17        2.51     32.59 o 
  -2  11   6       26.91       53.37     57.30 o 
  -1  11   6        8.91        0.00     48.61 o 
   0  11   6       15.84        0.00     43.05 o 
   1  11   6        0.84        0.00     31.41 o 
   2  11   6       78.97       74.86     40.77 o 
   3  11   6        4.80        0.00     54.32 o 
 -11   0   7       13.80        9.22     36.60 o 
  -9   0   7      511.71      524.57     55.10 o 
  -7   0   7     6818.61     7066.68    148.01 o 
  -5   0   7     5900.48     5587.13     93.14 o 
  -3   0   7     3544.57     3495.69     79.93 o 
  -1   0   7        8.75        9.64     17.86 o 
   1   0   7      870.42      817.78     48.07 o 
   3   0   7      741.46      819.04     96.95 o 
   5   0   7     6362.02     5702.94    186.44 o 
   7   0   7       55.73        0.00     38.02 o 
   9   0   7        4.58       43.32     50.92 o 
 -11   1   7      343.27      375.64     48.03 o 
 -10   1   7      309.39      353.47     62.32 o 
  -9   1   7      539.08      593.69     40.33 o 
  -8   1   7       33.78       56.85     19.06 o 
  -7   1   7      396.92      435.54     27.16 o 
  -6   1   7       60.94       62.25     15.70 o 
  -5   1   7     1928.15     1823.95     42.82 o 
  -4   1   7     1168.08     1062.38     29.45 o 
  -3   1   7     5849.68     5879.62     74.30 o 
  -2   1   7     2778.64     2670.69     44.60 o 
  -1   1   7     5192.53     5449.59     63.47 o 
   0   1   7     2895.55     3057.62     46.39 o 
   1   1   7     4237.53     3976.85     58.16 o 
   2   1   7      413.22      412.61     23.95 o 
   3   1   7       53.58       52.70     17.80 o 
   4   1   7        0.77        4.36     14.17 o 
   5   1   7       60.70       91.86     20.29 o 
   6   1   7       15.12       34.24     19.96 o 
   7   1   7        2.72       15.26     24.51 o 
   8   1   7       36.56       23.14     29.11 o 
   9   1   7        0.71       27.91     60.49 o 
 -10   2   7      339.81      371.87     45.05 o 
  -9   2   7       10.99        8.03     21.13 o 
  -8   2   7     3663.35     3493.32     79.37 o 
  -7   2   7       77.43      150.69     20.74 o 
  -6   2   7     1054.63     1036.92     35.96 o 
  -5   2   7     2149.98     2078.12     48.70 o 
  -4   2   7     2357.00     2520.44     43.68 o 
  -3   2   7      854.52      797.72     37.44 o 
  -2   2   7       55.85       90.36     18.42 o 
  -1   2   7     1328.15     1262.01     62.15 o 
   0   2   7       26.19       43.96     17.37 o 
   1   2   7       74.58       53.64     17.37 o 
   2   2   7     1301.20     1326.65     42.50 o 
   3   2   7      200.58      223.09     24.93 o 
   4   2   7      805.81      847.74     43.08 o 
   5   2   7       38.75       66.69     19.41 o 
   6   2   7       57.01       47.27     23.09 o 
   7   2   7       16.07       26.78     28.94 o 
   8   2   7        0.79       10.22     31.87 o 
   9   2   7        1.92        5.84     51.06 o 
 -10   3   7      492.02      573.66     52.66 o 
  -9   3   7       40.14       18.48     25.82 o 
  -8   3   7      233.21      270.35     77.30 o 
  -7   3   7        8.04       15.50     21.38 o 
  -6   3   7        7.62       32.27     22.21 o 
  -5   3   7       61.86       93.65     20.11 o 
  -4   3   7     2853.44     2944.83     89.43 o 
  -3   3   7       17.50       20.90     17.03 o 
  -2   3   7     6668.84     5930.97     97.83 o 
  -1   3   7      107.26       49.43     17.76 o 
   0   3   7     1909.99     2064.53     57.51 o 
   1   3   7       86.11       92.75     27.78 o 
   2   3   7      623.09      763.20     40.07 o 
   3   3   7      136.69      167.59     31.95 o 
   4   3   7        9.60        0.59     18.09 o 
   5   3   7       35.28       69.82     29.51 o 
   6   3   7       47.90       87.16     34.77 o 
   7   3   7       31.36       81.65     35.71 o 
   8   3   7       29.42        0.00     43.05 o 
 -10   4   7      101.62      114.75     61.78 o 
  -9   4   7      471.28      521.27     50.08 o 
  -8   4   7      531.91      478.18     46.94 o 
  -7   4   7      425.73      320.50     38.14 o 
  -6   4   7     1734.80     1628.34    111.72 o 
  -5   4   7     3173.59     3021.68     68.10 o 
  -4   4   7     1170.14     1439.21     53.01 o 
  -3   4   7     1210.83     1337.00     64.81 o 
  -2   4   7        1.28        0.00     18.76 o 
  -1   4   7      196.75      229.87     25.87 o 
   0   4   7     1242.77     1435.70     50.56 o 
   1   4   7     1219.98     1440.91     51.80 o 
   2   4   7      976.75     1000.77     45.42 o 
   3   4   7      304.34      319.13     31.15 o 
   4   4   7       28.39       26.61     25.25 o 
   5   4   7      176.40      124.00     37.06 o 
   6   4   7        0.14        0.00     27.27 o 
   7   4   7        0.78        0.00     38.16 o 
   8   4   7        8.79       20.38     36.24 o 
 -10   5   7        5.03       98.04     57.44 o 
  -9   5   7      610.79      588.47     54.61 o 
  -8   5   7       29.68       44.39     40.13 o 
  -7   5   7      275.94      266.48     38.48 o 
  -6   5   7       27.98       40.53     22.81 o 
  -5   5   7      523.88      684.69     45.97 o 
  -4   5   7        8.55        0.00     17.46 o 
  -3   5   7     3449.49     3499.38     81.07 o 
  -2   5   7      161.47      133.78     24.72 o 
  -1   5   7     3508.30     3197.58     80.43 o 
   0   5   7        2.97        9.54     18.08 o 
   1   5   7      742.62      832.96     43.75 o 
   2   5   7        0.66        0.00     16.95 o 
   3   5   7       21.23       42.09     44.88 o 
   4   5   7       67.32       90.88     29.48 o 
   5   5   7       78.70      105.63     37.78 o 
   6   5   7        3.06       45.27     39.65 o 
   7   5   7       17.47       30.88     34.60 o 
   8   5   7        2.29        0.00     38.97 o 
  -9   6   7       76.14      149.91     49.79 o 
  -8   6   7      210.86      249.11     42.11 o 
  -7   6   7      662.21      648.31     65.34 o 
  -6   6   7      556.05      686.88     51.04 o 
  -5   6   7     2480.18     2297.74     94.18 o 
  -4   6   7     2008.47     1646.66    104.08 o 
  -3   6   7     2799.46     2870.42     94.82 o 
  -2   6   7      204.71      208.48     36.08 o 
  -1   6   7      345.43      303.14     31.30 o 
   0   6   7        7.67        0.00     29.63 o 
   1   6   7      697.07      681.98     64.53 o 
   2   6   7       21.24       23.81     28.61 o 
   3   6   7      230.82      223.45     40.52 o 
   4   6   7      165.12      271.41     76.93 o 
   5   6   7      107.16      109.50     37.34 o 
   6   6   7       22.17       48.53     34.17 o 
   7   6   7        1.89        0.00     29.91 o 
  -8   7   7      198.07      159.18     37.20 o 
  -7   7   7        2.02        0.00     27.81 o 
  -6   7   7       10.24        5.39     27.53 o 
  -5   7   7      286.81      262.37     45.15 o 
  -4   7   7      965.39      842.17     63.25 o 
  -3   7   7      200.91      222.26     39.55 o 
  -2   7   7      539.94      613.22     53.48 o 
  -1   7   7        0.61       14.89     20.74 o 
   0   7   7      598.01      791.58     46.53 o 
   1   7   7      174.99      136.85     27.52 o 
   2   7   7      115.48      115.75     35.83 o 
   3   7   7        2.67       59.25     32.12 o 
   4   7   7       11.03       23.33     61.78 o 
   5   7   7        6.75       12.84     31.70 o 
   6   7   7       14.27       52.01     39.67 o 
  -7   8   7       14.94       35.69     71.36 o 
  -6   8   7      985.48     1055.29     79.97 o 
  -5   8   7        9.15       14.95     28.40 o 
  -4   8   7      279.37      159.97     51.26 o 
  -3   8   7       13.76       42.22     42.03 o 
  -2   8   7       11.12       50.25     23.42 o 
  -1   8   7        0.01        0.00     21.16 o 
   0   8   7      583.64      431.48     38.99 o 
   1   8   7      225.80      202.96     92.88 o 
   2   8   7       19.36       28.13     32.25 o 
   3   8   7       51.54        0.00     31.11 o 
   4   8   7      113.37      112.74     40.22 o 
   5   8   7        3.85       15.19     38.70 o 
   6   8   7       20.17       64.50     60.56 o 
  -6   9   7        3.11       29.12     37.50 o 
  -5   9   7       32.95       27.45     33.99 o 
  -4   9   7       73.17      105.46     42.03 o 
  -3   9   7      247.99      219.82     42.65 o 
  -2   9   7      211.84      280.78     45.56 o 
  -1   9   7       90.37      142.43     28.88 o 
   0   9   7      209.66      203.45     42.14 o 
   1   9   7       23.11        0.00     29.03 o 
   2   9   7       72.66      108.63     38.02 o 
   3   9   7       14.22        0.00     33.31 o 
   4   9   7        2.20        0.00     31.98 o 
  -5  10   7      194.73      225.96     71.97 o 
  -4  10   7       20.64       14.60     46.24 o 
  -3  10   7      107.02      116.66     44.71 o 
  -2  10   7       10.35        0.00     29.52 o 
  -1  10   7        6.60        0.00     35.31 o 
   0  10   7        8.53        3.37     31.80 o 
   1  10   7        0.93       19.30     34.93 o 
   2  10   7        3.71       26.36     35.07 o 
   3  10   7      174.77      162.61     48.15 o 
  -2  11   7       24.78       95.73     61.65 o 
  -1  11   7       55.78       51.46     57.17 o 
   0  11   7       12.16       15.34     55.67 o 
   1  11   7       29.93        8.69     53.09 o 
 -10   0   8      710.94      759.48     96.00 o 
  -8   0   8      691.86      705.41     78.55 o 
  -6   0   8      171.40      278.47     29.38 o 
  -4   0   8     2415.55     2478.19     73.59 o 
  -2   0   8     7375.98     6970.42    148.83 o 
   0   0   8     2063.80     1954.83     57.23 o 
   2   0   8      128.37      108.32     26.64 o 
   4   0   8       65.65      101.26     28.90 o 
   6   0   8       75.05      143.73     34.01 o 
   8   0   8        3.08      114.47     51.74 o 
 -10   1   8      285.74      362.63     57.12 o 
  -9   1   8      668.23      714.56     51.12 o 
  -8   1   8     1568.79     1620.02     76.49 o 
  -7   1   8     2521.08     2568.52     94.75 o 
  -6   1   8     1628.59     1473.11     72.03 o 
  -5   1   8      427.56      406.97     26.86 o 
  -4   1   8     6003.73     6166.98    103.70 o 
  -3   1   8      246.96      306.76     26.69 o 
  -2   1   8     1308.36     1465.06     53.00 o 
  -1   1   8      972.19      970.92     38.82 o 
   0   1   8      125.54      165.85     44.05 o 
   1   1   8       15.10       36.63     17.97 o 
   2   1   8      671.88      720.39     38.00 o 
   3   1   8      147.36      156.58     26.58 o 
   4   1   8      104.25       65.67     22.51 o 
   5   1   8       72.38       57.98     27.46 o 
   6   1   8      312.89      181.33     36.71 o 
   7   1   8        0.07        0.00     26.96 o 
   8   1   8       13.75       63.69     45.22 o 
 -10   2   8      124.21      155.19     38.09 o 
  -9   2   8      556.78      532.43     80.05 o 
  -8   2   8      560.80      687.44     48.64 o 
  -7   2   8        2.33       34.13     20.11 o 
  -6   2   8        5.27        0.00     12.12 o 
  -5   2   8      500.84      522.65     48.01 o 
  -4   2   8     1266.22     1338.66     50.53 o 
  -3   2   8     4509.91     4497.42     86.35 o 
  -2   2   8      616.60      468.87     30.98 o 
  -1   2   8     3971.43     3791.88     77.74 o 
   0   2   8       19.18       16.32     16.77 o 
   1   2   8     1829.85     1755.01     57.31 o 
   2   2   8       45.63       63.70     21.11 o 
   3   2   8       17.47       13.86     20.96 o 
   4   2   8       59.88       54.99     24.97 o 
   5   2   8       37.65       90.55     26.30 o 
   6   2   8       23.13       22.74     28.90 o 
   7   2   8       48.12       52.67     35.06 o 
   8   2   8       14.47       49.29     36.73 o 
 -10   3   8        2.94        4.50     28.56 o 
  -9   3   8      881.49      892.62     58.23 o 
  -8   3   8      611.39      528.18     51.83 o 
  -7   3   8     5643.19     5650.36    120.02 o 
  -6   3   8      199.12      221.15     26.44 o 
  -5   3   8     2775.86     2652.97     75.65 o 
  -4   3   8       73.86       78.39     21.18 o 
  -3   3   8      811.35      798.21     65.52 o 
  -2   3   8       12.92       12.87     15.96 o 
  -1   3   8      135.98       32.44     27.91 o 
   0   3   8       33.55      120.03     30.83 o 
   1   3   8     2359.16     2407.95     65.95 o 
   2   3   8      112.12      112.65     24.72 o 
   3   3   8      191.31      233.03     30.45 o 
   4   3   8      122.09      176.88     29.17 o 
   5   3   8      120.53       78.12     33.85 o 
   6   3   8       46.09       71.51     32.28 o 
   7   3   8        6.53       12.50     32.36 o 
   8   3   8        0.00        0.00     34.67 o 
 -10   4   8      438.19      441.02     51.79 o 
  -9   4   8      177.81      138.60     34.27 o 
  -8   4   8       80.71       33.28     25.62 o 
  -7   4   8       58.38       66.99     27.17 o 
  -6   4   8        0.75       16.62     21.83 o 
  -5   4   8      213.11      233.91     34.52 o 
  -4   4   8      982.14      807.06     57.24 o 
  -3   4   8     1192.55     1294.71     51.51 o 
  -2   4   8     3000.31     3111.07     76.12 o 
  -1   4   8     1016.47     1043.94     48.45 o 
   0   4   8     1220.69     1435.14     53.12 o 
   1   4   8      328.43      310.36     31.01 o 
   2   4   8      166.63      136.44     26.05 o 
   3   4   8        0.81       27.64     20.58 o 
   4   4   8       16.54       70.41     30.77 o 
   5   4   8       34.60       88.06     35.42 o 
   6   4   8        2.62        0.00     28.40 o 
   7   4   8        8.21       13.42     33.40 o 
   8   4   8        5.90        9.15     36.66 o 
  -9   5   8       59.40       43.91     45.02 o 
  -8   5   8      624.86      678.75     54.40 o 
  -7   5   8       77.55       86.43     30.32 o 
  -6   5   8     2095.11     2141.38     77.83 o 
  -5   5   8      111.75       78.96     31.31 o 
  -4   5   8     1074.31     1139.34     54.52 o 
  -3   5   8        0.78        0.00     16.95 o 
  -2   5   8      269.74      237.49     29.43 o 
  -1   5   8       27.22       42.37     20.90 o 
   0   5   8      472.81      354.41     33.43 o 
   1   5   8       22.81        0.00     18.71 o 
   2   5   8      486.61      437.33     36.72 o 
   3   5   8       36.23       86.18     31.81 o 
   4   5   8      111.35      151.68     46.17 o 
   5   5   8       35.02       33.09     47.12 o 
   6   5   8      207.49      243.05     49.18 o 
   7   5   8       15.34       73.43     41.96 o 
  -9   6   8       83.08       35.00     33.50 o 
  -8   6   8      138.09       91.12     34.78 o 
  -7   6   8        8.73       36.94     26.53 o 
  -6   6   8        8.78       19.58     31.99 o 
  -5   6   8      152.44      169.47     38.24 o 
  -4   6   8     1369.86     1394.62     73.13 o 
  -3   6   8      378.84      292.08     71.31 o 
  -2   6   8     1820.43     1864.66     64.77 o 
  -1   6   8      141.21      117.22     26.15 o 
   0   6   8      678.19      734.84     44.70 o 
   1   6   8       23.14        5.93     21.23 o 
   2   6   8       48.90       73.83     31.90 o 
   3   6   8        3.39        2.18     30.33 o 
   4   6   8        0.75        0.00     33.81 o 
   5   6   8        0.16        0.00     29.63 o 
   6   6   8        4.64       19.16     34.02 o 
   7   6   8        1.71       11.13     48.75 o 
  -8   7   8       92.36      135.20     39.61 o 
  -7   7   8      323.96      224.71     48.59 o 
  -6   7   8       36.86       70.46     53.23 o 
  -5   7   8      643.83      866.67     68.03 o 
  -4   7   8      342.03      336.86     55.13 o 
  -3   7   8     1296.57     1372.34     75.09 o 
  -2   7   8      489.09      405.96     37.70 o 
  -1   7   8      439.08      390.54     37.87 o 
   0   7   8      112.51       64.94     24.20 o 
   1   7   8      415.35      430.98     50.98 o 
   2   7   8       20.75        0.00     28.38 o 
   3   7   8      102.14      102.11     36.79 o 
   4   7   8      134.19      191.01     47.65 o 
   5   7   8       22.89        0.00     31.57 o 
   6   7   8        2.15       25.25     45.22 o 
  -7   8   8       53.27       50.09     37.93 o 
  -6   8   8        7.93        0.00     31.72 o 
  -5   8   8      140.12      194.73     42.52 o 
  -4   8   8        4.12       14.97     30.23 o 
  -3   8   8      807.66      830.16    102.66 o 
  -2   8   8       15.93       19.50     39.52 o 
  -1   8   8      472.52      472.44     42.39 o 
   0   8   8        1.20        4.50     22.37 o 
   1   8   8      120.52      106.58     38.67 o 
   2   8   8        0.15       16.46     32.18 o 
   3   8   8       69.36       71.31     38.26 o 
   4   8   8       22.94       17.09     36.53 o 
   5   8   8       11.91       27.08     41.31 o 
  -5   9   8      232.64      199.20     45.07 o 
  -4   9   8      239.04      226.76     45.53 o 
  -3   9   8        0.21        0.00     30.68 o 
  -2   9   8       39.08       16.46     30.25 o 
  -1   9   8       41.40       58.62     27.01 o 
   0   9   8       57.12       41.22     33.65 o 
   1   9   8      234.00      200.67     47.05 o 
   2   9   8      134.53      135.75     84.53 o 
   3   9   8        3.95        3.23     34.64 o 
   4   9   8       12.70       15.56     41.55 o 
  -4  10   8       54.13       38.79     34.29 o 
  -3  10   8        3.03        0.00     31.43 o 
  -2  10   8      164.07       71.37     38.84 o 
  -1  10   8        7.77        0.00     38.70 o 
   0  10   8      160.26      253.44     59.95 o 
   1  10   8        3.67        0.00     34.89 o 
   2  10   8        0.65       50.03     40.08 o 
  -7   0   9     3237.11     3672.59    163.63 o 
  -5   0   9     4370.85     3913.35    160.23 o 
  -3   0   9      244.85      349.80     57.03 o 
  -1   0   9      272.10      229.49     50.38 o 
   1   0   9      767.78      667.68     73.73 o 
   3   0   9      140.49      143.67     48.61 o 
   5   0   9       10.47        9.23     43.45 o 
  -9   1   9      397.89      358.62     71.83 o 
  -8   1   9      374.30      370.73     39.75 o 
  -7   1   9        0.05       16.59     17.84 o 
  -6   1   9      168.99      204.29     29.56 o 
  -5   1   9      216.38      210.92     28.45 o 
  -4   1   9      795.37      739.33     44.22 o 
  -3   1   9     3524.63     3687.40     79.25 o 
  -2   1   9     1548.07     1526.27     51.56 o 
  -1   1   9     2013.81     2116.19     57.82 o 
   0   1   9      741.73      718.02     37.62 o 
   1   1   9      634.96      652.33     37.87 o 
   2   1   9       57.54       29.63     20.57 o 
   3   1   9       13.54       33.11     20.97 o 
   4   1   9        4.73       22.47     19.86 o 
   5   1   9       94.41      113.79     27.51 o 
   6   1   9        6.23        0.00     43.18 o 
   7   1   9        0.04        0.00     36.66 o 
 -10   2   9      210.05      208.93     39.24 o 
  -9   2   9       69.30       96.18     33.85 o 
  -8   2   9     2648.18     2784.43     87.27 o 
  -7   2   9      292.72      282.16     46.20 o 
  -6   2   9     7679.78     7573.84    133.81 o 
  -5   2   9      147.76      132.09     26.19 o 
  -4   2   9      249.87      272.16     30.31 o 
  -3   2   9      362.49      287.72     29.10 o 
  -2   2   9        1.92       24.88     18.64 o 
  -1   2   9       26.31       12.34     17.66 o 
   0   2   9     1470.52     1330.79     49.74 o 
   1   2   9      688.45      646.81     39.20 o 
   2   2   9      649.43      734.53     66.10 o 
   3   2   9       10.73       37.80     20.69 o 
   4   2   9      171.92       90.86     57.96 o 
   5   2   9       73.56      136.24     64.70 o 
   6   2   9       15.22       28.43     33.70 o 
   7   2   9        0.25        0.00     30.11 o 
 -10   3   9      747.77      764.86     60.15 o 
  -9   3   9       58.54      111.60     33.59 o 
  -8   3   9      310.82      364.83     45.02 o 
  -7   3   9       18.94       48.33     30.95 o 
  -6   3   9      299.70      402.89     33.02 o 
  -5   3   9      415.15      464.02     38.31 o 
  -4   3   9     1979.28     1905.65     97.70 o 
  -3   3   9      338.95      337.44     42.15 o 
  -2   3   9     3521.00     3402.33     80.15 o 
  -1   3   9       27.31        8.03     17.77 o 
   0   3   9     1153.70     1104.18     53.31 o 
   1   3   9        4.94        0.37     17.18 o 
   2   3   9       46.20       57.31     25.38 o 
   3   3   9        0.48       13.12     20.42 o 
   4   3   9        0.02        0.00     19.89 o 
   5   3   9        4.87       19.03     31.03 o 
   6   3   9       19.43        0.00     31.64 o 
   7   3   9        3.02       13.61     35.10 o 
  -9   4   9      432.14      387.75     47.96 o 
  -8   4   9      821.99      950.95     73.29 o 
  -7   4   9     1458.34     1255.24     65.40 o 
  -6   4   9     1091.60     1044.77     68.87 o 
  -5   4   9      646.09      625.31     42.27 o 
  -4   4   9      868.25      930.31     49.52 o 
  -3   4   9      609.82      815.24     74.43 o 
  -2   4   9       96.62       71.27     21.63 o 
  -1   4   9       20.41        0.00     18.51 o 
   0   4   9      103.93      102.35     24.56 o 
   1   4   9       77.94      176.79     28.87 o 
   2   4   9     1059.62     1255.32     79.97 o 
   3   4   9      251.80      269.44     34.16 o 
   4   4   9      218.73      268.30     81.13 o 
   5   4   9        0.15       10.02     30.00 o 
   6   4   9        0.86        0.00     28.90 o 
   7   4   9       13.73        4.52     37.59 o 
  -9   5   9      580.41      559.91     55.64 o 
  -8   5   9        4.39       10.70     26.33 o 
  -7   5   9        0.77        5.46     25.89 o 
  -6   5   9        0.05        4.42     29.11 o 
  -5   5   9      466.66      471.63     87.72 o 
  -4   5   9       61.31       13.40     17.12 o 
  -3   5   9     1044.97     1079.85     53.16 o 
  -2   5   9        5.62        0.00     18.61 o 
  -1   5   9     1431.38     1382.45     87.02 o 
   0   5   9        5.74        0.00     20.43 o 
   1   5   9      599.94      689.47     44.69 o 
   2   5   9        0.05        5.20     21.58 o 
   3   5   9       25.61       22.41     33.81 o 
   4   5   9       13.82       21.56     29.62 o 
   5   5   9       55.20       10.45     33.59 o 
   6   5   9        0.00        0.00     33.74 o 
  -8   6   9       85.42       94.48     33.13 o 
  -7   6   9      344.09      320.69     52.79 o 
  -6   6   9      393.42      487.26     58.99 o 
  -5   6   9      440.30      428.90     85.82 o 
  -4   6   9       51.77        0.00     25.01 o 
  -3   6   9      391.21      500.41     42.19 o 
  -2   6   9      719.40      650.30     44.88 o 
  -1   6   9      258.95      289.86     33.90 o 
   0   6   9      308.84      219.68     32.41 o 
   1   6   9      413.22      430.60     40.46 o 
   2   6   9        5.02        0.00     37.55 o 
   3   6   9      159.70      160.43     39.98 o 
   4   6   9        2.30        0.00     33.25 o 
   5   6   9        3.02        2.71     35.32 o 
   6   6   9       14.97       81.75     62.74 o 
  -7   7   9       12.00       28.59     34.94 o 
  -6   7   9        9.18        0.00     28.99 o 
  -5   7   9      136.16       83.01     42.98 o 
  -4   7   9      261.36      302.95     47.43 o 
  -3   7   9      251.26      103.42     79.90 o 
  -2   7   9      752.63      898.02     80.06 o 
  -1   7   9       70.81       39.75     25.09 o 
   0   7   9      308.12      424.44     64.07 o 
   1   7   9        4.53        0.00     29.59 o 
   2   7   9       26.96        2.60     32.87 o 
   3   7   9        1.30       16.64     49.90 o 
   4   7   9        5.28        0.00     36.53 o 
   5   7   9        2.55        0.00     34.91 o 
  -6   8   9      412.30      331.00     56.27 o 
  -5   8   9        6.29        0.00     29.34 o 
  -4   8   9      324.85      308.56    133.69 o 
  -3   8   9        8.76        3.90     30.13 o 
  -2   8   9        9.19       12.09     28.16 o 
  -1   8   9        4.91       28.25     24.44 o 
   0   8   9       71.75       40.66     30.25 o 
   1   8   9        0.06        3.13     29.33 o 
   2   8   9      441.88      407.11     60.83 o 
   3   8   9      154.69      132.12     87.58 o 
   4   8   9       11.58        7.01     39.21 o 
  -5   9   9       95.31       90.20     40.33 o 
  -4   9   9      108.44       81.14     39.58 o 
  -3   9   9      132.69      230.26     49.10 o 
  -2   9   9      188.89      158.38     89.35 o 
  -1   9   9      102.77       89.28     53.43 o 
   0   9   9       62.69       46.87     35.88 o 
   1   9   9        8.24        0.00     36.23 o 
   2   9   9       30.43       10.40     38.62 o 
   3   9   9        0.05        0.00     38.21 o 
  -3  10   9       20.20       58.25     54.86 o 
  -2  10   9       14.88       46.85     57.58 o 
  -1  10   9        0.09        0.00     47.26 o 
   0  10   9       23.19       52.96     52.14 o 
   1  10   9       39.04       59.61     59.07 o 
  -8   0  10      245.72      166.62     59.61 o 
  -6   0  10      822.39     1126.93    100.76 o 
  -4   0  10     3767.89     3599.54    161.18 o 
  -2   0  10     2441.62     2330.71    127.91 o 
   0   0  10     1314.48     1309.02     97.63 o 
   2   0  10       47.18       71.70     39.11 o 
   4   0  10        0.04        0.00     40.74 o 
   6   0  10      194.57      228.67     66.13 o 
  -9   1  10      176.77      139.86     61.38 o 
  -8   1  10     1868.61     1928.36    132.26 o 
  -7   1  10     1310.37     1341.84     76.15 o 
  -6   1  10     1720.38     1735.53    186.17 o 
  -5   1  10     2755.10     2570.50     97.28 o 
  -4   1  10      251.74      355.77     55.33 o 
  -3   1  10        2.18        0.00     42.57 o 
  -2   1  10      310.15      337.23     43.78 o 
  -1   1  10       88.81       80.07     28.99 o 
   0   1  10       27.40        1.42     35.98 o 
   1   1  10      818.02      823.82     74.82 o 
   2   1  10      526.48      754.65     59.50 o 
   3   1  10       11.42       19.83     27.50 o 
   4   1  10       36.69       69.53     29.29 o 
   5   1  10        7.73        0.00     26.67 o 
   6   1  10       32.09       43.18     53.09 o 
  -9   2  10      812.14     1006.48    111.76 o 
  -8   2  10       46.62       85.79     37.12 o 
  -7   2  10        0.80        2.31     23.80 o 
  -6   2  10        0.07       32.32     30.69 o 
  -5   2  10      565.87      632.96    141.22 o 
  -4   2  10      579.29      697.70     55.68 o 
  -3   2  10     2189.62     2270.14    121.80 o 
  -2   2  10      425.09      410.89     47.42 o 
  -1   2  10     1832.83     1842.36    157.11 o 
   0   2  10       61.83       33.10     28.27 o 
   1   2  10      699.63      753.41     84.05 o 
   2   2  10        4.39       10.09     25.40 o 
   3   2  10       10.81       49.66     28.07 o 
   4   2  10       12.73       24.36     30.39 o 
   5   2  10       29.21      127.78     55.00 o 
   6   2  10        0.55        0.00     49.70 o 
   7   2  10        1.16        0.00     45.08 o 
  -9   3  10      723.79      749.01     71.79 o 
  -8   3  10       18.90       33.41     26.67 o 
  -7   3  10     2403.82     2544.46    134.70 o 
  -6   3  10      968.46      971.10    132.17 o 
  -5   3  10     5019.03     4498.46    198.47 o 
  -4   3  10       22.64       38.73     27.53 o 
  -3   3  10      148.33      161.16     27.08 o 
  -2   3  10       70.78       57.98     20.81 o 
  -1   3  10      157.03      151.88     26.72 o 
   0   3  10      100.56       93.91     24.69 o 
   1   3  10      256.40      201.68     59.56 o 
   2   3  10       22.64       42.42     28.79 o 
   3   3  10      472.26      399.89     50.12 o 
   4   3  10       47.58       41.48     32.17 o 
   5   3  10       20.91       28.91     30.42 o 
   6   3  10        6.79       53.09     56.08 o 
  -9   4  10      226.78      168.01     38.85 o 
  -8   4  10      127.53      169.91     38.40 o 
  -7   4  10        4.09       29.73     31.80 o 
  -6   4  10       22.36       43.78     31.19 o 
  -5   4  10      626.26      593.87     44.16 o 
  -4   4  10      669.41      588.27     42.95 o 
  -3   4  10      702.70      801.63     48.66 o 
  -2   4  10     1060.87     1188.46     71.16 o 
  -1   4  10      596.50      669.88     55.40 o 
   0   4  10      484.09      627.08     55.48 o 
   1   4  10      126.97      180.04     30.74 o 
   2   4  10        2.32        0.00     22.70 o 
   3   4  10        0.34        0.00     22.06 o 
   4   4  10        8.25       38.51     52.21 o 
   5   4  10        1.70       20.16     32.86 o 
   6   4  10       14.49        1.31     35.86 o 
  -8   5  10      729.93      740.68     91.46 o 
  -7   5  10      149.65      180.00     42.25 o 
  -6   5  10     1160.26     1014.28    264.04 o 
  -5   5  10       68.13       38.73     29.19 o 
  -4   5  10      187.02      206.44     32.57 o 
  -3   5  10       11.58        0.00     18.93 o 
  -2   5  10       23.23       38.17     23.25 o 
  -1   5  10       14.44        0.00     19.46 o 
   0   5  10       72.37       41.47     26.10 o 
   1   5  10        0.22       39.92     21.25 o 
   2   5  10      262.60      276.14     43.57 o 
   3   5  10        0.00        0.00     36.19 o 
   4   5  10       87.25       57.90     35.14 o 
   5   5  10       32.98       32.19     34.75 o 
   6   5  10        0.13       43.05     50.79 o 
  -8   6  10       46.65       60.16     59.61 o 
  -7   6  10        2.56        0.00     35.04 o 
  -6   6  10       71.50      109.99     68.78 o 
  -5   6  10      171.80      139.77     53.16 o 
  -4   6  10      399.42      394.52     85.55 o 
  -3   6  10      325.86      313.56     37.19 o 
  -2   6  10     1162.35     1247.23     72.43 o 
  -1   6  10       14.40       22.51     23.21 o 
   0   6  10      101.37      239.11     44.33 o 
   1   6  10       16.48       23.75     24.54 o 
   2   6  10       14.02        0.00     30.91 o 
   3   6  10        1.82       27.88     32.43 o 
   4   6  10        6.72        0.00     27.37 o 
   5   6  10        8.01        0.00     52.55 o 
  -7   7  10      689.26      705.98    100.35 o 
  -6   7  10       78.22      101.31     41.24 o 
  -5   7  10      225.27      277.51     50.82 o 
  -4   7  10       39.28       48.92     30.93 o 
  -3   7  10       23.11       66.86     27.22 o 
  -2   7  10       17.15        0.00     22.12 o 
  -1   7  10      153.47      142.22     35.36 o 
   0   7  10       84.28       88.80     30.98 o 
   1   7  10      313.46      414.08     57.03 o 
   2   7  10      100.45       41.57     39.46 o 
   3   7  10      145.90      168.68     48.67 o 
   4   7  10        0.02        0.00     33.12 o 
  -6   8  10        2.27       30.42     52.14 o 
  -5   8  10      152.32      211.81     47.92 o 
  -4   8  10        2.23       74.19     36.10 o 
  -3   8  10      186.38      199.59     48.09 o 
  -2   8  10        5.55        2.07     24.60 o 
  -1   8  10      248.45      262.92     40.64 o 
   0   8  10        9.70        7.86     32.94 o 
   1   8  10       26.83       37.74     36.19 o 
   2   8  10        0.71       21.28     36.59 o 
   3   8  10       14.05       42.37     61.92 o 
  -4   9  10       33.30       23.40     91.12 o 
  -3   9  10       70.99       92.03     42.71 o 
  -2   9  10        7.66       17.23     53.71 o 
  -1   9  10       38.78        0.00     40.67 o 
   0   9  10        0.79        0.00     34.44 o 
   1   9  10       44.21       45.38     41.28 o 
  -7   0  11     2696.69     3089.10    163.36 o 
  -5   0  11     2110.51     2011.87    128.32 o 
  -3   0  11       75.22       99.94     48.07 o 
  -1   0  11      348.77      358.22     65.04 o 
   1   0  11      318.86      303.76     65.59 o 
   3   0  11      135.64      122.48     58.12 o 
   5   0  11       14.89       45.90     54.04 o 
  -9   1  11      413.33      363.78     80.52 o 
  -8   1  11       96.24      175.03     60.83 o 
  -7   1  11       48.90       50.98     34.06 o 
  -6   1  11        0.23       27.26     30.03 o 
  -5   1  11      472.36      513.26     54.25 o 
  -4   1  11      407.75      444.78     50.75 o 
  -3   1  11     1303.82     1331.92     75.45 o 
  -2   1  11      582.40      566.59     71.22 o 
  -1   1  11     1193.72     1238.29     71.37 o 
   0   1  11      120.35      134.03     35.07 o 
   1   1  11       74.29      127.83     37.14 o 
   2   1  11       63.37       56.66     34.75 o 
   3   1  11        4.28        0.00     23.17 o 
   4   1  11        2.91       20.75     43.25 o 
   5   1  11       50.87       93.01     36.31 o 
   6   1  11        1.26        0.00     52.96 o 
  -9   2  11      248.48      390.81     87.04 o 
  -8   2  11     1078.61     1108.19    115.97 o 
  -7   2  11      548.13      533.71     70.34 o 
  -6   2  11     1967.75     1813.12     89.86 o 
  -5   2  11      297.61      245.98     43.71 o 
  -4   2  11     3104.07     3050.86    109.80 o 
  -3   2  11      899.40      916.96     76.72 o 
  -2   2  11      101.88      149.85     37.29 o 
  -1   2  11        4.77        0.00     24.48 o 
   0   2  11      242.97      210.68     40.62 o 
   1   2  11        6.39       52.18     30.27 o 
   2   2  11      572.07      615.83    148.69 o 
   3   2  11      117.54       75.42     33.69 o 
   4   2  11       66.09       79.77     35.72 o 
   5   2  11        3.09        0.00     37.89 o 
   6   2  11        0.13       27.43     57.71 o 
  -8   3  11      208.85      165.53     67.08 o 
  -7   3  11        0.01        0.00     45.22 o 
  -6   3  11      178.41      217.11     46.19 o 
  -5   3  11       33.51       31.22     72.31 o 
  -4   3  11     1364.03     1227.48     75.07 o 
  -3   3  11      225.91      187.62     68.98 o 
  -2   3  11     1174.68     1201.80     73.71 o 
  -1   3  11      147.54      155.20     39.79 o 
   0   3  11      351.46      352.23     49.09 o 
   1   3  11       41.76       35.86     29.57 o 
   2   3  11        2.78        2.65     29.67 o 
   3   3  11        6.02       34.36     32.30 o 
   4   3  11        0.02       27.43     50.11 o 
   5   3  11        0.17       35.71     45.63 o 
  -8   4  11      407.36      313.95     83.38 o 
  -7   4  11      713.97      682.62     99.26 o 
  -6   4  11      527.19      613.50     92.47 o 
  -5   4  11      918.85      871.27     66.65 o 
  -4   4  11      414.75      399.31     51.30 o 
  -3   4  11       34.13       52.90     56.96 o 
  -2   4  11       40.08       49.95     31.73 o 
  -1   4  11       76.20       76.21     50.04 o 
   0   4  11       27.77       14.79     29.23 o 
   1   4  11      127.94      195.69     43.36 o 
   2   4  11       29.94       77.32     37.33 o 
   3   4  11       24.90       23.08     46.85 o 
   4   4  11       94.10       77.40     59.88 o 
   5   4  11       11.60        5.30     45.22 o 
  -7   5  11        8.04       18.59     45.35 o 
  -6   5  11        1.31        0.00     30.05 o 
  -5   5  11      928.59      865.74     67.89 o 
  -4   5  11       25.31        0.00     23.12 o 
  -3   5  11      901.14      804.25     52.13 o 
  -2   5  11        0.04        1.33     20.91 o 
  -1   5  11      388.77      330.29     37.90 o 
   0   5  11        1.33        0.00     21.71 o 
   1   5  11       84.14       83.75     34.83 o 
   2   5  11        1.07        1.42     24.29 o 
   3   5  11       13.37       13.89     34.86 o 
   4   5  11        0.05        0.00     35.79 o 
   5   5  11        0.02        0.00     50.51 o 
  -7   6  11      611.88      547.78     89.21 o 
  -6   6  11      176.41      226.01     49.64 o 
  -5   6  11      249.72      222.72     45.67 o 
  -4   6  11       44.02       76.97     33.71 o 
  -3   6  11        5.46        4.38     38.00 o 
  -2   6  11       77.18       69.23     38.53 o 
  -1   6  11       79.00       33.16     26.99 o 
   0   6  11      136.95      128.94     38.27 o 
   1   6  11        5.62        0.00     31.16 o 
   2   6  11       84.18      105.97     41.18 o 
   3   6  11       76.69       30.42     36.59 o 
   4   6  11        3.17        0.00     56.49 o 
  -6   7  11       86.85      132.80     60.70 o 
  -5   7  11       46.37       12.61     33.34 o 
  -4   7  11      271.66      324.07     52.14 o 
  -3   7  11      221.39      174.40     35.28 o 
  -2   7  11      411.77      442.84     45.02 o 
  -1   7  11      157.30      118.83     33.42 o 
   0   7  11       29.94       64.76     29.26 o 
   1   7  11        0.14       35.15     36.71 o 
   2   7  11       15.65       16.69     57.30 o 
   3   7  11        4.37       47.80     51.60 o 
  -4   8  11       45.17       58.05     37.37 o 
  -3   8  11        2.01        0.00     62.67 o 
  -2   8  11        0.60        0.00     24.52 o 
  -1   8  11        4.18        0.00     26.12 o 
   0   8  11       12.32        0.00     34.69 o 
   1   8  11        0.04        0.00     32.34 o 
  -8   0  12       86.60       65.32     53.23 o 
  -6   0  12      297.96      314.49     71.56 o 
  -4   0  12     3027.01     2789.14    156.02 o 
  -2   0  12     1625.87     1460.16    114.47 o 
   0   0  12      301.14      391.35     73.33 o 
   2   0  12       42.09        0.00     41.14 o 
   4   0  12        1.91        0.00     45.90 o 
  -8   1  12      879.50      861.59    107.68 o 
  -7   1  12      354.20      321.16     53.34 o 
  -6   1  12     1259.48     1470.05     86.53 o 
  -5   1  12      321.53      330.66     50.59 o 
  -4   1  12      444.35      469.00     55.77 o 
  -3   1  12      438.69      537.00     57.39 o 
  -2   1  12      150.97      113.81     36.24 o 
  -1   1  12      190.43      202.89     40.51 o 
   0   1  12      113.96       92.23     35.21 o 
   1   1  12       52.83       43.27     35.26 o 
   2   1  12       49.20       76.30     37.06 o 
   3   1  12      123.93       92.10     39.50 o 
   4   1  12       64.24       30.02     36.39 o 
   5   1  12        0.91        0.00     50.51 o 
  -8   2  12       18.73        0.00     52.28 o 
  -7   2  12       14.72       17.23     55.67 o 
  -6   2  12       19.93       29.34     32.65 o 
  -5   2  12      805.19      808.18     68.39 o 
  -4   2  12      145.03      184.01     40.40 o 
  -3   2  12      329.49      214.27     43.86 o 
  -2   2  12      375.63      327.66     50.43 o 
  -1   2  12      642.84      600.60     60.94 o 
   0   2  12       58.87       67.42     32.83 o 
   1   2  12       48.85       66.44     35.22 o 
   2   2  12        1.67       14.67     31.40 o 
   3   2  12        9.82       77.20     35.35 o 
   4   2  12        5.08       36.16     53.71 o 
   5   2  12        1.69        0.00     43.59 o 
  -7   3  12     1029.42      840.27    107.27 o 
  -6   3  12       22.62        0.00     29.06 o 
  -5   3  12      709.60      749.03     81.88 o 
  -4   3  12      157.05      173.20     41.95 o 
  -3   3  12      499.42      579.64     97.84 o 
  -2   3  12        0.03        5.37     27.66 o 
  -1   3  12      166.45       81.08     37.37 o 
   0   3  12        2.33        1.19     52.42 o 
   1   3  12      147.98      152.91     41.72 o 
   2   3  12       23.64       25.27     34.95 o 
   3   3  12       20.19        0.00     29.46 o 
   4   3  12       11.53       35.98     53.77 o 
  -7   4  12       13.25        0.00     46.17 o 
  -6   4  12       86.07      109.31     55.81 o 
  -5   4  12      191.16      174.30     42.41 o 
  -4   4  12      144.94      136.37    126.96 o 
  -3   4  12      502.92      513.78     91.79 o 
  -2   4  12      563.91      602.35     62.82 o 
  -1   4  12      251.27      323.93     73.39 o 
   0   4  12       88.29      133.88     39.39 o 
   1   4  12       22.92       49.36     36.91 o 
   2   4  12       11.54        5.77     33.22 o 
   3   4  12        9.20        0.00     39.92 o 
  -6   5  12      779.95      702.58    101.84 o 
  -5   5  12       56.86      131.45     62.46 o 
  -4   5  12      221.54      202.93     45.38 o 
  -3   5  12        1.11       14.11     35.98 o 
  -2   5  12       45.22       10.00     53.03 o 
  -1   5  12        0.90        0.00     28.28 o 
   0   5  12      197.33      188.77     77.94 o 
   1   5  12        8.39        0.00     31.71 o 
   2   5  12       54.98       43.18     54.18 o 
   3   5  12        0.48       77.26     60.83 o 
  -5   6  12       86.74       72.65     60.16 o 
  -4   6  12      362.28      467.93     91.79 o 
  -3   6  12      162.49      158.72     44.32 o 
  -2   6  12      360.38      499.78     60.36 o 
  -1   6  12      163.63      115.73     42.62 o 
   0   6  12      207.68      193.38     48.15 o 
   1   6  12       18.14        9.64     50.51 o 
   2   6  12       14.27       37.21     55.13 o 
  -4   7  12        7.95        0.00     51.53 o 
  -3   7  12       13.17        0.00     27.59 o 
  -2   7  12       79.26       38.32     28.52 o 
  -1   7  12       97.78       84.97     32.90 o 
   0   7  12        4.79       40.37     30.83 o 
   1   7  12       10.50        0.00     51.60 o 
  -7   0  13      790.42      742.91    102.11 o 
  -5   0  13     1001.63     1128.01    115.01 o 
  -3   0  13       49.75       42.91     51.46 o 
  -1   0  13       95.82      127.78     54.32 o 
   1   0  13      131.28      164.99     65.99 o 
   3   0  13       17.88        0.00     42.37 o 
  -7   1  13       24.28       24.03     39.19 o 
  -6   1  13      150.17      203.15     99.67 o 
  -5   1  13      451.27      436.51     57.51 o 
  -4   1  13      240.59      245.17     48.95 o 
  -3   1  13      327.81      393.42     80.25 o 
  -2   1  13       41.48       65.18     33.86 o 
  -1   1  13      568.43      595.89    127.10 o 
   0   1  13       50.19       32.06     34.11 o 
   1   1  13       54.07       61.43     37.43 o 
   2   1  13        6.03       26.14     34.74 o 
   3   1  13       11.03       57.41     38.61 o 
  -7   2  13      303.76      417.64     92.27 o 
  -6   2  13      544.82      433.06     60.42 o 
  -5   2  13      416.20      542.60     63.32 o 
  -4   2  13      105.73      169.39     41.18 o 
  -3   2  13       24.05       25.86     32.57 o 
  -2   2  13      227.25      200.67     46.18 o 
  -1   2  13      359.35      359.32     54.96 o 
   0   2  13      245.53      219.89     48.97 o 
   1   2  13        0.04       19.04     34.97 o 
   2   2  13       72.91      100.15     38.55 o 
   3   2  13        6.69        9.04     35.91 o 
  -6   3  13      198.90      274.65     52.34 o 
  -5   3  13      135.92      168.68     45.31 o 
  -4   3  13     1016.41      983.96    208.03 o 
  -3   3  13       15.36       51.75     32.03 o 
  -2   3  13      338.24      376.92     56.65 o 
  -1   3  13        8.52       33.04     50.58 o 
   0   3  13       82.03       45.25     37.46 o 
   1   3  13       18.87       54.62     38.44 o 
   2   3  13        1.81        0.00     33.36 o 
   3   3  13       13.10       89.21     64.50 o 
  -5   4  13      150.46      133.61     54.59 o 
  -4   4  13       16.68       40.03     39.44 o 
  -3   4  13       66.31       49.76     48.00 o 
  -2   4  13       13.73        0.00     32.78 o 
  -1   4  13       66.05       81.88     51.06 o 
   0   4  13       25.95        0.00     32.35 o 
   1   4  13       80.93       92.10     40.60 o 
   2   4  13       14.72       53.17     40.24 o 
  -4   5  13        5.42       25.17     73.46 o 
  -3   5  13      609.16      510.37    107.07 o 
  -2   5  13        4.86       10.84     35.57 o 
  -1   5  13      200.17      215.66     84.46 o 
   0   5  13        5.95       19.28     78.15 o 
   1   5  13       31.57       51.35     71.83 o 
  -3   6  13        7.84       23.38     56.08 o 
  -2   6  13        4.74        9.85     35.67 o 
  -1   6  13      126.60       39.51     73.26 o 
   0   6  13       58.22       32.73     54.18 o 
  -6   0  14      260.31      271.45     80.12 o 
  -4   0  14      643.58      601.55     95.73 o 
  -2   0  14      670.55      562.72     92.34 o 
   0   0  14      115.06      130.49     66.81 o 
  -5   1  14      103.19       59.26     35.88 o 
  -4   1  14       94.44      132.41     50.79 o 
  -3   1  14        6.32        0.00     31.20 o 
  -2   1  14        3.39        0.00     33.91 o 
  -1   1  14        7.94        0.00     33.07 o 
   0   1  14      232.40      162.14     51.80 o 
   1   1  14       65.03       77.90     41.14 o 
   2   1  14       33.13       55.54     51.87 o 
  -5   2  14      562.02      532.44     95.87 o 
  -4   2  14       46.87       16.78     39.85 o 
  -3   2  14      793.95      956.38     80.51 o 
  -2   2  14        0.15       30.56     37.62 o 
  -1   2  14        3.66        6.71     33.60 o 
   0   2  14       84.48       88.53     41.85 o 
   1   2  14       23.89       82.97     60.16 o 
  -5   3  14      193.10      307.57     82.02 o 
  -4   3  14        0.04       53.09     57.30 o 
  -3   3  14       11.31        0.00     36.00 o 
  -2   3  14        0.00       19.01     38.60 o 
  -1   3  14        0.18       13.04     48.95 o 
   0   3  14        0.01       25.74     40.39 o 
   1   3  14       70.58      156.57     69.93 o 
  -3   4  14      153.52      226.77     70.75 o 
  -2   4  14       30.08       22.81     39.31 o 
  -1   4  14       95.92      129.00     63.14 o 
   0   4  14       50.70       62.33     59.20 o 
                                                 
